# Supplementary material for: Uncertain links in host–parasite networks: lessons for parasite transmission in a multi-host system
Source: Philos Trans R Soc Lond B Biol Sci. 2017 Mar 13;372(1719):20160095. doi: 10.1098/rstb.2016.0095 (PMC5352821; doi:10.1098/rstb.2016.0095)
Supplement: Raw Data [file rstb20160095supp2.xlsx]

## Sheet: Info
Supplementary Material for Walker, J.G., Plein, M., Morgan, E.R., Vesk, P.A., 2017, Uncertain links in host-parasite networks: lessons for parasite transmission in a multi-host system, Phil. Trans. R. Soc. B. 20160095. http://dx.doi.org/10.1098/rstb.2016.0095
This file contains a spreadsheet of the raw data used in the above paper, compiled from a variety of sources as described in the main document.
© The Authors under the terms of the Creative Commons Attribution License http://creativecommons.org/licenses/by/3.0/, which permits unrestricted use, provided the original author and source are credited.

## Sheet: Data
newID	Source	Location	GPS	Host.Species	Aliquot	Infection.Type	Slaughter.Year	Slaughter.Month	Slaughter.Day	Sex	Age.months	Age.class	Breed	Domestic	Wild	Previous.Treatment	Shared.Grazing	Ruminant	Feeder	year	month	DailyMaxTemp	DailyMinTemp	Precipitation	DailyWindSpeed	DailyMeanTemp
BWB1	VanWyk2011	Limpopo, South Africa	23°10.086'S 28°05.189' E	Blue_wildebeest	aliquots depending on volume	Natural	2006	July	NA	NA	NA	NA	NA	FALSE	TRUE	None	TRUE	TRUE	Grazer	2006	7	27.37	8.582	0.008	1.877	17.976
VWB1	VanWyk2011	Limpopo, South Africa	23°19.985'S 29°48.075' E	Blue_wildebeest	aliquots depending on volume	Natural	2007	August	NA	NA	NA	NA	NA	FALSE	TRUE	None	TRUE	TRUE	Grazer	2007	8	24.167	8.241	0	2.192	16.204
VWB2	VanWyk2011	Limpopo, South Africa	23°19.985'S 29°48.075' E	Blue_wildebeest	aliquots depending on volume	Natural	2007	August	NA	NA	NA	NA	NA	FALSE	TRUE	None	TRUE	TRUE	Grazer	2007	8	24.167	8.241	0	2.192	16.204
VWB3	VanWyk2011	Limpopo, South Africa	23°19.985'S 29°48.075' E	Blue_wildebeest	aliquots depending on volume	Natural	2007	August	NA	NA	NA	NA	NA	FALSE	TRUE	None	TRUE	TRUE	Grazer	2007	8	24.167	8.241	0	2.192	16.204
Wi1	Boomker1986	Kalahari Gemsbok National Park, South Africa	24°30-25°47'S 20°-20°52' E	Blue_wildebeest	2/50th volume	Natural	1984	October	NA	M	NA	Adult	NA	FALSE	TRUE	None	TRUE	TRUE	Grazer	1984	10	32.063	14.545	0.389	2.439	23.304
Bu1	Boomker1986	Kruger, South Africa	22°26'S 31°10' E	Bushbuck	2/50th volume	Natural	1981	October	NA	M	NA	Prime adult	NA	FALSE	TRUE	None	TRUE	TRUE	Browser	1981	10	28.408	16.645	1.545	3.086	22.5265
Bu10	Boomker1986	Kruger, South Africa	24°58'S 31°35' E	Bushbuck	2/50th volume	Natural	1982	November	NA	F	NA	Adult	NA	FALSE	TRUE	None	TRUE	TRUE	Browser	1982	11	30.593	17.605	1.186	3.42	24.099
Bu11	Boomker1986	Kruger, South Africa	24°58'S 31°35' E	Bushbuck	2/50th volume	Natural	1982	November	NA	M	NA	Adult	NA	FALSE	TRUE	None	TRUE	TRUE	Browser	1982	11	30.593	17.605	1.186	3.42	24.099
Bu12	Boomker1986	Kruger, South Africa	24°58'S 31°35' E	Bushbuck	2/50th volume	Natural	1982	November	NA	M	NA	Adult	NA	FALSE	TRUE	None	TRUE	TRUE	Browser	1982	11	30.593	17.605	1.186	3.42	24.099
Bu2	Boomker1986	Kruger, South Africa	22°26'S 31°10' E	Bushbuck	2/50th volume	Natural	1981	October	NA	M	NA	Old	NA	FALSE	TRUE	None	TRUE	TRUE	Browser	1981	10	28.408	16.645	1.545	3.086	22.5265
Bu3	Boomker1986	Kruger, South Africa	22°26'S 31°10' E	Bushbuck	2/50th volume	Natural	1981	October	NA	F	NA	Young adult	NA	FALSE	TRUE	None	TRUE	TRUE	Browser	1981	10	28.408	16.645	1.545	3.086	22.5265
Bu4	Boomker1986	Kruger, South Africa	24°58'S 31°35' E	Bushbuck	2/50th volume	Natural	1979	October	NA	F	NA	Adult	NA	FALSE	TRUE	None	TRUE	TRUE	Browser	1979	10	30.969	18.094	1.78	3.732	24.5315
Bu5	Boomker1986	Kruger, South Africa	24°58'S 31°35' E	Bushbuck	2/50th volume	Natural	1979	October	NA	M	NA	Very old	NA	FALSE	TRUE	None	TRUE	TRUE	Browser	1979	10	30.969	18.094	1.78	3.732	24.5315
Bu6	Boomker1986	Kruger, South Africa	24°58'S 31°35' E	Bushbuck	2/50th volume	Natural	1980	August	NA	M	NA	Yearling	NA	FALSE	TRUE	None	TRUE	TRUE	Browser	1980	8	27.625	11.675	0.526	2.825	19.65
Bu7	Boomker1986	Kruger, South Africa	24°58'S 31°35' E	Bushbuck	2/50th volume	Natural	1980	October	NA	M	NA	2 years	NA	FALSE	TRUE	None	TRUE	TRUE	Browser	1980	10	30.089	16.358	0.97	3.735	23.2235
Bu8	Boomker1986	Kruger, South Africa	24°58'S 31°35' E	Bushbuck	2/50th volume	Natural	1982	June	NA	M	NA	Juvenile	NA	FALSE	TRUE	None	TRUE	TRUE	Browser	1982	6	27.64	8.928	0.045	2.117	18.284
Bu9	Boomker1986	Kruger, South Africa	24°58'S 31°35' E	Bushbuck	2/50th volume	Natural	1982	June	NA	M	NA	Juvenile	NA	FALSE	TRUE	None	TRUE	TRUE	Browser	1982	6	27.64	8.928	0.045	2.117	18.284
BuN1	Boomker1984	Natal, South Africa	28°14'S 32°25' E	Bushbuck	2/50th volume	Natural	1983	March	NA	M	NA	Prime adult	NA	FALSE	TRUE	None	TRUE	TRUE	Browser	1983	3	31.259	20.334	1.59	3.821	25.7965
BuN2	Boomker1984	Natal, South Africa	28°14'S 32°25' E	Bushbuck	2/50th volume	Natural	1983	March	NA	M	NA	Old	NA	FALSE	TRUE	None	TRUE	TRUE	Browser	1983	3	31.259	20.334	1.59	3.821	25.7965
BuV1	VanWyk2011	Limpopo, South Africa	23°17.557'S 29°54.593' E	Bushbuck	aliquots depending on volume	Natural	2007	August	NA	NA	NA	NA	NA	FALSE	TRUE	None	TRUE	TRUE	Browser	2007	8	24.167	8.241	0	2.192	16.204
Buf1	Taylor2013	Mpumalanga, South Africa	25°S 31° E	Cape_buffalo	1/20th	Natural	2005	July	NA	F	4	Juvenile	NA	FALSE	TRUE	None	TRUE	TRUE	Grazer	2005	7	23.425	5.287	0.309	2.476	14.356
Buf10	Taylor2013	Mpumalanga, South Africa	25°S 31° E	Cape_buffalo	1/20th	Natural	2005	July	NA	F	96	Adult	NA	FALSE	TRUE	None	TRUE	TRUE	Grazer	2005	7	23.425	5.287	0.309	2.476	14.356
Buf11	Taylor2013	Mpumalanga, South Africa	25°S 31° E	Cape_buffalo	1/20th	Natural	2005	July	NA	F	108	Adult	NA	FALSE	TRUE	None	TRUE	TRUE	Grazer	2005	7	23.425	5.287	0.309	2.476	14.356
Buf12	Taylor2013	Mpumalanga, South Africa	25°S 31° E	Cape_buffalo	1/20th	Natural	2005	July	NA	F	180	Adult	NA	FALSE	TRUE	None	TRUE	TRUE	Grazer	2005	7	23.425	5.287	0.309	2.476	14.356
Buf13	Taylor2013	Mpumalanga, South Africa	25°S 31° E	Cape_buffalo	1/20th	Natural	2005	July	NA	M	4	Juvenile	NA	FALSE	TRUE	None	TRUE	TRUE	Grazer	2005	7	23.425	5.287	0.309	2.476	14.356
Buf14	Taylor2013	Mpumalanga, South Africa	25°S 31° E	Cape_buffalo	1/20th	Natural	2005	July	NA	M	4	Juvenile	NA	FALSE	TRUE	None	TRUE	TRUE	Grazer	2005	7	23.425	5.287	0.309	2.476	14.356
Buf15	Taylor2013	Mpumalanga, South Africa	25°S 31° E	Cape_buffalo	1/20th	Natural	2005	July	NA	M	6	Juvenile	NA	FALSE	TRUE	None	TRUE	TRUE	Grazer	2005	7	23.425	5.287	0.309	2.476	14.356
Buf16	Taylor2013	Mpumalanga, South Africa	25°S 31° E	Cape_buffalo	1/20th	Natural	2005	July	NA	M	6	Juvenile	NA	FALSE	TRUE	None	TRUE	TRUE	Grazer	2005	7	23.425	5.287	0.309	2.476	14.356
Buf17	Taylor2013	Mpumalanga, South Africa	25°S 31° E	Cape_buffalo	1/20th	Natural	2005	July	NA	M	16	Juvenile	NA	FALSE	TRUE	None	TRUE	TRUE	Grazer	2005	7	23.425	5.287	0.309	2.476	14.356
Buf18	Taylor2013	Mpumalanga, South Africa	25°S 31° E	Cape_buffalo	1/20th	Natural	2005	July	NA	M	18	Juvenile	NA	FALSE	TRUE	None	TRUE	TRUE	Grazer	2005	7	23.425	5.287	0.309	2.476	14.356
Buf19	Taylor2013	Mpumalanga, South Africa	25°S 31° E	Cape_buffalo	1/20th	Natural	2005	July	NA	M	18	Juvenile	NA	FALSE	TRUE	None	TRUE	TRUE	Grazer	2005	7	23.425	5.287	0.309	2.476	14.356
Buf2	Taylor2013	Mpumalanga, South Africa	25°S 31° E	Cape_buffalo	1/20th	Natural	2005	July	NA	F	12	Juvenile	NA	FALSE	TRUE	None	TRUE	TRUE	Grazer	2005	7	23.425	5.287	0.309	2.476	14.356
Buf20	Taylor2013	Mpumalanga, South Africa	25°S 31° E	Cape_buffalo	1/20th	Natural	2005	July	NA	M	24	Adult	NA	FALSE	TRUE	None	TRUE	TRUE	Grazer	2005	7	23.425	5.287	0.309	2.476	14.356
Buf21	Taylor2013	Mpumalanga, South Africa	25°S 31° E	Cape_buffalo	1/20th	Natural	2005	July	NA	M	36	Adult	NA	FALSE	TRUE	None	TRUE	TRUE	Grazer	2005	7	23.425	5.287	0.309	2.476	14.356
Buf22	Taylor2013	Mpumalanga, South Africa	25°S 31° E	Cape_buffalo	1/20th	Natural	2005	July	NA	M	36	Adult	NA	FALSE	TRUE	None	TRUE	TRUE	Grazer	2005	7	23.425	5.287	0.309	2.476	14.356
Buf23	Taylor2013	Mpumalanga, South Africa	25°S 31° E	Cape_buffalo	1/20th	Natural	2005	July	NA	M	48	Adult	NA	FALSE	TRUE	None	TRUE	TRUE	Grazer	2005	7	23.425	5.287	0.309	2.476	14.356
Buf24	Taylor2013	Mpumalanga, South Africa	25°S 31° E	Cape_buffalo	1/20th	Natural	2005	July	NA	M	48	Adult	NA	FALSE	TRUE	None	TRUE	TRUE	Grazer	2005	7	23.425	5.287	0.309	2.476	14.356
Buf25	Taylor2013	Mpumalanga, South Africa	25°S 31° E	Cape_buffalo	1/20th	Natural	2005	July	NA	M	72	Adult	NA	FALSE	TRUE	None	TRUE	TRUE	Grazer	2005	7	23.425	5.287	0.309	2.476	14.356
Buf26	Taylor2013	Mpumalanga, South Africa	25°S 31° E	Cape_buffalo	1/20th	Natural	2005	July	NA	M	84	Adult	NA	FALSE	TRUE	None	TRUE	TRUE	Grazer	2005	7	23.425	5.287	0.309	2.476	14.356
Buf27	Taylor2013	Mpumalanga, South Africa	25°S 31° E	Cape_buffalo	1/20th	Natural	2005	July	NA	M	96	Adult	NA	FALSE	TRUE	None	TRUE	TRUE	Grazer	2005	7	23.425	5.287	0.309	2.476	14.356
Buf28	Taylor2013	Mpumalanga, South Africa	25°S 31° E	Cape_buffalo	1/20th	Natural	2005	July	NA	M	96	Adult	NA	FALSE	TRUE	None	TRUE	TRUE	Grazer	2005	7	23.425	5.287	0.309	2.476	14.356
Buf3	Taylor2013	Mpumalanga, South Africa	25°S 31° E	Cape_buffalo	1/20th	Natural	2005	July	NA	F	20	Juvenile	NA	FALSE	TRUE	None	TRUE	TRUE	Grazer	2005	7	23.425	5.287	0.309	2.476	14.356
Buf4	Taylor2013	Mpumalanga, South Africa	25°S 31° E	Cape_buffalo	1/20th	Natural	2005	July	NA	F	24	Adult	NA	FALSE	TRUE	None	TRUE	TRUE	Grazer	2005	7	23.425	5.287	0.309	2.476	14.356
Buf5	Taylor2013	Mpumalanga, South Africa	25°S 31° E	Cape_buffalo	1/20th	Natural	2005	July	NA	F	24	Adult	NA	FALSE	TRUE	None	TRUE	TRUE	Grazer	2005	7	23.425	5.287	0.309	2.476	14.356
Buf6	Taylor2013	Mpumalanga, South Africa	25°S 31° E	Cape_buffalo	1/20th	Natural	2005	July	NA	F	36	Adult	NA	FALSE	TRUE	None	TRUE	TRUE	Grazer	2005	7	23.425	5.287	0.309	2.476	14.356
Buf7	Taylor2013	Mpumalanga, South Africa	25°S 31° E	Cape_buffalo	1/20th	Natural	2005	July	NA	F	36	Adult	NA	FALSE	TRUE	None	TRUE	TRUE	Grazer	2005	7	23.425	5.287	0.309	2.476	14.356
Buf8	Taylor2013	Mpumalanga, South Africa	25°S 31° E	Cape_buffalo	1/20th	Natural	2005	July	NA	F	84	Adult	NA	FALSE	TRUE	None	TRUE	TRUE	Grazer	2005	7	23.425	5.287	0.309	2.476	14.356
Buf9	Taylor2013	Mpumalanga, South Africa	25°S 31° E	Cape_buffalo	1/20th	Natural	2005	July	NA	F	96	Adult	NA	FALSE	TRUE	None	TRUE	TRUE	Grazer	2005	7	23.425	5.287	0.309	2.476	14.356
Ca1	Dreyer1999	Free State, South Africa	NA	Cattle	check refs?	Tracer	1995	December	NA	NA	12	Juvenile	Bonsmara	TRUE	FALSE	5-6 weeks	NA	TRUE	Grazer	1995	NA	NA	NA	NA	NA	NA
Ca10	Dreyer1999	Free State, South Africa	NA	Cattle	check refs?	Tracer	1996	September	NA	NA	12	Juvenile	Bonsmara	TRUE	FALSE	5-6 weeks	NA	TRUE	Grazer	1996	NA	NA	NA	NA	NA	NA
Ca11	Dreyer1999	Free State, South Africa	NA	Cattle	check refs?	Tracer	1996	October	NA	NA	12	Juvenile	Bonsmara	TRUE	FALSE	5-6 weeks	NA	TRUE	Grazer	1996	NA	NA	NA	NA	NA	NA
Ca12	Dreyer1999	Free State, South Africa	NA	Cattle	check refs?	Tracer	1996	November	NA	NA	12	Juvenile	Bonsmara	TRUE	FALSE	5-6 weeks	NA	TRUE	Grazer	1996	NA	NA	NA	NA	NA	NA
Ca2	Dreyer1999	Free State, South Africa	NA	Cattle	check refs?	Tracer	1996	January	NA	NA	12	Juvenile	Bonsmara	TRUE	FALSE	5-6 weeks	NA	TRUE	Grazer	1996	NA	NA	NA	NA	NA	NA
Ca3	Dreyer1999	Free State, South Africa	NA	Cattle	check refs?	Tracer	1996	February	NA	NA	12	Juvenile	Bonsmara	TRUE	FALSE	5-6 weeks	NA	TRUE	Grazer	1996	NA	NA	NA	NA	NA	NA
Ca4	Dreyer1999	Free State, South Africa	NA	Cattle	check refs?	Tracer	1996	March	NA	NA	12	Juvenile	Bonsmara	TRUE	FALSE	5-6 weeks	NA	TRUE	Grazer	1996	NA	NA	NA	NA	NA	NA
Ca5	Dreyer1999	Free State, South Africa	NA	Cattle	check refs?	Tracer	1996	April	NA	NA	12	Juvenile	Bonsmara	TRUE	FALSE	5-6 weeks	NA	TRUE	Grazer	1996	NA	NA	NA	NA	NA	NA
Ca6	Dreyer1999	Free State, South Africa	NA	Cattle	check refs?	Tracer	1996	May	NA	NA	12	Juvenile	Bonsmara	TRUE	FALSE	5-6 weeks	NA	TRUE	Grazer	1996	NA	NA	NA	NA	NA	NA
Ca7	Dreyer1999	Free State, South Africa	NA	Cattle	check refs?	Tracer	1996	June	NA	NA	12	Juvenile	Bonsmara	TRUE	FALSE	5-6 weeks	NA	TRUE	Grazer	1996	NA	NA	NA	NA	NA	NA
Ca8	Dreyer1999	Free State, South Africa	NA	Cattle	check refs?	Tracer	1996	July	NA	NA	12	Juvenile	Bonsmara	TRUE	FALSE	5-6 weeks	NA	TRUE	Grazer	1996	NA	NA	NA	NA	NA	NA
Ca9	Dreyer1999	Free State, South Africa	NA	Cattle	check refs?	Tracer	1996	August	NA	NA	12	Juvenile	Bonsmara	TRUE	FALSE	5-6 weeks	NA	TRUE	Grazer	1996	NA	NA	NA	NA	NA	NA
CaH1	Horak1978	Transvaal, South Africa	24°29'S 28°42' E	Cattle	1/5th of abomasum and small intestine and 2/5th of large intestine contents, all of rumen: total calculated	Tracer	1976	March	11	NA	14	Juvenile	NA	TRUE	FALSE	4 weeks	TRUE	TRUE	Grazer	1976	3	26.424	15.761	3.03	1.893	21.0925
CaH10	Horak1978	Transvaal, South Africa	24°29'S 28°42' E	Cattle	1/5th of abomasum and small intestine and 2/5th of large intestine contents, all of rumen: total calculated	Tracer	1976	July	2	NA	18	Juvenile	NA	TRUE	FALSE	4 weeks	TRUE	TRUE	Grazer	1976	7	22.024	4.867	0	2.28	13.4455
CaH11	Horak1978	Transvaal, South Africa	24°29'S 28°42' E	Cattle	1/5th of abomasum and small intestine and 2/5th of large intestine contents, all of rumen: total calculated	Tracer	1976	August	12	NA	19	Juvenile	NA	TRUE	FALSE	6 weeks	TRUE	TRUE	Grazer	1976	8	23.242	5.617	0	2.362	14.4295
CaH12	Horak1978	Transvaal, South Africa	24°29'S 28°42' E	Cattle	1/5th of abomasum and small intestine and 2/5th of large intestine contents, all of rumen: total calculated	Tracer	1976	September	9	NA	20	Juvenile	NA	TRUE	FALSE	4 weeks	TRUE	TRUE	Grazer	1976	9	27.209	11.984	0.356	2.666	19.5965
CaH13	Horak1978	Transvaal, South Africa	24°29'S 28°42' E	Cattle	1/5th of abomasum and small intestine and 2/5th of large intestine contents, all of rumen: total calculated	Tracer	1976	September	9	NA	20	Juvenile	NA	TRUE	FALSE	4 weeks	TRUE	TRUE	Grazer	1976	9	27.209	11.984	0.356	2.666	19.5965
CaH14	Horak1978	Transvaal, South Africa	24°29'S 28°42' E	Cattle	1/5th of abomasum and small intestine and 2/5th of large intestine contents, all of rumen: total calculated	Tracer	1976	October	7	NA	21	Juvenile	NA	TRUE	FALSE	4 weeks	TRUE	TRUE	Grazer	1976	10	26.777	13.821	1.284	2.968	20.299
CaH15	Horak1978	Transvaal, South Africa	24°29'S 28°42' E	Cattle	1/5th of abomasum and small intestine and 2/5th of large intestine contents, all of rumen: total calculated	Tracer	1976	October	7	NA	21	Juvenile	NA	TRUE	FALSE	4 weeks	TRUE	TRUE	Grazer	1976	10	26.777	13.821	1.284	2.968	20.299
CaH16	Horak1978	Transvaal, South Africa	24°29'S 28°42' E	Cattle	1/5th of abomasum and small intestine and 2/5th of large intestine contents, all of rumen: total calculated	Tracer	1976	November	4	NA	22	Juvenile	NA	TRUE	FALSE	4 weeks	TRUE	TRUE	Grazer	1976	11	27.356	15.281	3.573	2.75	21.3185
CaH17	Horak1978	Transvaal, South Africa	24°29'S 28°42' E	Cattle	1/5th of abomasum and small intestine and 2/5th of large intestine contents, all of rumen: total calculated	Tracer	1976	November	4	NA	22	Juvenile	NA	TRUE	FALSE	4 weeks	TRUE	TRUE	Grazer	1976	11	27.356	15.281	3.573	2.75	21.3185
CaH18	Horak1978	Transvaal, South Africa	24°29'S 28°42' E	Cattle	1/5th of abomasum and small intestine and 2/5th of large intestine contents, all of rumen: total calculated	Tracer	1976	December	1	NA	23	Juvenile	NA	TRUE	FALSE	4 weeks	TRUE	TRUE	Grazer	1976	12	28.593	16.356	2.934	2.318	22.4745
CaH19	Horak1978	Transvaal, South Africa	24°29'S 28°42' E	Cattle	1/5th of abomasum and small intestine and 2/5th of large intestine contents, all of rumen: total calculated	Tracer	1976	December	1	NA	23	Juvenile	NA	TRUE	FALSE	4 weeks	TRUE	TRUE	Grazer	1976	12	28.593	16.356	2.934	2.318	22.4745
CaH2	Horak1978	Transvaal, South Africa	24°29'S 28°42' E	Cattle	1/5th of abomasum and small intestine and 2/5th of large intestine contents, all of rumen: total calculated	Tracer	1976	March	11	NA	14	Juvenile	NA	TRUE	FALSE	4 weeks	TRUE	TRUE	Grazer	1976	3	26.424	15.761	3.03	1.893	21.0925
CaH20	Horak1978	Transvaal, South Africa	24°29'S 28°42' E	Cattle	1/5th of abomasum and small intestine and 2/5th of large intestine contents, all of rumen: total calculated	Tracer	1977	January	13	NA	24	Juvenile	NA	TRUE	FALSE	6 weeks	TRUE	TRUE	Grazer	1977	1	30.643	18.35	3.315	2.239	24.4965
CaH21	Horak1978	Transvaal, South Africa	24°29'S 28°42' E	Cattle	1/5th of abomasum and small intestine and 2/5th of large intestine contents, all of rumen: total calculated	Tracer	1977	January	13	NA	24	Juvenile	NA	TRUE	FALSE	6 weeks	TRUE	TRUE	Grazer	1977	1	30.643	18.35	3.315	2.239	24.4965
CaH22	Horak1978	Transvaal, South Africa	24°29'S 28°42' E	Cattle	1/5th of abomasum and small intestine and 2/5th of large intestine contents, all of rumen: total calculated	Tracer	1977	February	11	NA	25	Juvenile	NA	TRUE	FALSE	4 weeks	TRUE	TRUE	Grazer	1977	2	28.976	17.276	1.657	2.331	23.126
CaH23	Horak1978	Transvaal, South Africa	24°29'S 28°42' E	Cattle	1/5th of abomasum and small intestine and 2/5th of large intestine contents, all of rumen: total calculated	Tracer	1977	February	11	NA	25	Juvenile	NA	TRUE	FALSE	4 weeks	TRUE	TRUE	Grazer	1977	2	28.976	17.276	1.657	2.331	23.126
CaH3	Horak1978	Transvaal, South Africa	24°29'S 28°42' E	Cattle	1/5th of abomasum and small intestine and 2/5th of large intestine contents, all of rumen: total calculated	Tracer	1976	April	8	NA	15	Juvenile	NA	TRUE	FALSE	4 weeks	TRUE	TRUE	Grazer	1976	4	24.859	11.853	1.013	1.604	18.356
CaH4	Horak1978	Transvaal, South Africa	24°29'S 28°42' E	Cattle	1/5th of abomasum and small intestine and 2/5th of large intestine contents, all of rumen: total calculated	Tracer	1976	April	8	NA	15	Juvenile	NA	TRUE	FALSE	4 weeks	TRUE	TRUE	Grazer	1976	4	24.859	11.853	1.013	1.604	18.356
CaH5	Horak1978	Transvaal, South Africa	24°29'S 28°42' E	Cattle	1/5th of abomasum and small intestine and 2/5th of large intestine contents, all of rumen: total calculated	Tracer	1976	May	6	NA	16	Juvenile	NA	TRUE	FALSE	4 weeks	TRUE	TRUE	Grazer	1976	5	22.055	8.049	0.903	1.851	15.052
CaH6	Horak1978	Transvaal, South Africa	24°29'S 28°42' E	Cattle	1/5th of abomasum and small intestine and 2/5th of large intestine contents, all of rumen: total calculated	Tracer	1976	May	6	NA	16	Juvenile	NA	TRUE	FALSE	4 weeks	TRUE	TRUE	Grazer	1976	5	22.055	8.049	0.903	1.851	15.052
CaH7	Horak1978	Transvaal, South Africa	24°29'S 28°42' E	Cattle	1/5th of abomasum and small intestine and 2/5th of large intestine contents, all of rumen: total calculated	Tracer	1976	June	3	NA	17	Juvenile	NA	TRUE	FALSE	4 weeks	TRUE	TRUE	Grazer	1976	6	21.093	4.999	0	2.526	13.046
CaH8	Horak1978	Transvaal, South Africa	24°29'S 28°42' E	Cattle	1/5th of abomasum and small intestine and 2/5th of large intestine contents, all of rumen: total calculated	Tracer	1976	June	3	NA	17	Juvenile	NA	TRUE	FALSE	4 weeks	TRUE	TRUE	Grazer	1976	6	21.093	4.999	0	2.526	13.046
CaH9	Horak1978	Transvaal, South Africa	24°29'S 28°42' E	Cattle	1/5th of abomasum and small intestine and 2/5th of large intestine contents, all of rumen: total calculated	Tracer	1976	July	2	NA	18	Juvenile	NA	TRUE	FALSE	4 weeks	TRUE	TRUE	Grazer	1976	7	22.024	4.867	0	2.28	13.4455
CaHb1	Horak1978d	Transvaal, South Africa	25°50'S 27°58' E	Cattle	total counts presented, though might have been made from aliquots	Tracer	1969	April	13	NA	7	Juvenile	Friesland-type	TRUE	FALSE	2 months	FALSE	TRUE	Grazer	1969	4	24.945	11.626	1.59	2.151	18.2855
CaHb10	Horak1978d	Transvaal, South Africa	25°50'S 27°58' E	Cattle	total counts presented, though might have been made from aliquots	Tracer	1969	October	8	NA	7	Juvenile	Friesland-type	TRUE	FALSE	2 months	FALSE	TRUE	Grazer	1969	10	24.923	12.817	4.983	3.115	18.87
CaHb11	Horak1978d	Transvaal, South Africa	25°50'S 27°58' E	Cattle	total counts presented, though might have been made from aliquots	Tracer	1969	October	8	NA	7	Juvenile	Friesland-type	TRUE	FALSE	2 months	FALSE	TRUE	Grazer	1969	10	24.923	12.817	4.983	3.115	18.87
CaHb12	Horak1978d	Transvaal, South Africa	25°50'S 27°58' E	Cattle	total counts presented, though might have been made from aliquots	Tracer	1969	November	5	NA	7	Juvenile	Friesland-type	TRUE	FALSE	2 months	FALSE	TRUE	Grazer	1969	11	28.567	14.629	3.138	2.722	21.598
CaHb13	Horak1978d	Transvaal, South Africa	25°50'S 27°58' E	Cattle	total counts presented, though might have been made from aliquots	Tracer	1969	November	5	NA	7	Juvenile	Friesland-type	TRUE	FALSE	2 months	FALSE	TRUE	Grazer	1969	11	28.567	14.629	3.138	2.722	21.598
CaHb14	Horak1978d	Transvaal, South Africa	25°50'S 27°58' E	Cattle	total counts presented, though might have been made from aliquots	Tracer	1969	December	3	NA	7	Juvenile	Friesland-type	TRUE	FALSE	2 months	FALSE	TRUE	Grazer	1969	12	27.942	15.917	4.878	2.504	21.9295
CaHb15	Horak1978d	Transvaal, South Africa	25°50'S 27°58' E	Cattle	total counts presented, though might have been made from aliquots	Tracer	1969	December	3	NA	7	Juvenile	Friesland-type	TRUE	FALSE	2 months	FALSE	TRUE	Grazer	1969	12	27.942	15.917	4.878	2.504	21.9295
CaHb16	Horak1978d	Transvaal, South Africa	25°50'S 27°58' E	Cattle	total counts presented, though might have been made from aliquots	Tracer	1970	January	8	NA	7	Juvenile	Friesland-type	TRUE	FALSE	2 months	FALSE	TRUE	Grazer	1970	1	29.857	17.264	3.446	2.29	23.5605
CaHb17	Horak1978d	Transvaal, South Africa	25°50'S 27°58' E	Cattle	total counts presented, though might have been made from aliquots	Tracer	1970	January	8	NA	7	Juvenile	Friesland-type	TRUE	FALSE	2 months	FALSE	TRUE	Grazer	1970	1	29.857	17.264	3.446	2.29	23.5605
CaHb18	Horak1978d	Transvaal, South Africa	25°50'S 27°58' E	Cattle	total counts presented, though might have been made from aliquots	Tracer	1970	February	9	NA	7	Juvenile	Friesland-type	TRUE	FALSE	2 months	FALSE	TRUE	Grazer	1970	2	27.888	16.088	3.151	2.045	21.988
CaHb19	Horak1978d	Transvaal, South Africa	25°50'S 27°58' E	Cattle	total counts presented, though might have been made from aliquots	Tracer	1970	February	9	NA	7	Juvenile	Friesland-type	TRUE	FALSE	2 months	FALSE	TRUE	Grazer	1970	2	27.888	16.088	3.151	2.045	21.988
CaHb2	Horak1978d	Transvaal, South Africa	25°50'S 27°58' E	Cattle	total counts presented, though might have been made from aliquots	Tracer	1969	May	14	NA	7	Juvenile	Friesland-type	TRUE	FALSE	2 months	FALSE	TRUE	Grazer	1969	5	22.234	7.441	1.681	2.215	14.8375
CaHb20	Horak1978d	Transvaal, South Africa	25°50'S 27°58' E	Cattle	total counts presented, though might have been made from aliquots	Tracer	1970	March	19	NA	7	Juvenile	Friesland-type	TRUE	FALSE	2 months	FALSE	TRUE	Grazer	1970	3	29.088	14.563	1.084	2.105	21.8255
CaHb21	Horak1978d	Transvaal, South Africa	25°50'S 27°58' E	Cattle	total counts presented, though might have been made from aliquots	Tracer	1970	March	19	NA	7	Juvenile	Friesland-type	TRUE	FALSE	2 months	FALSE	TRUE	Grazer	1970	3	29.088	14.563	1.084	2.105	21.8255
CaHb22	Horak1978d	Transvaal, South Africa	25°50'S 27°58' E	Cattle	total counts presented, though might have been made from aliquots	Tracer	1970	April	15	NA	7	Juvenile	Friesland-type	TRUE	FALSE	2 months	FALSE	TRUE	Grazer	1970	4	26.648	11.504	1.221	2.149	19.076
CaHb23	Horak1978d	Transvaal, South Africa	25°50'S 27°58' E	Cattle	total counts presented, though might have been made from aliquots	Tracer	1970	April	15	NA	7	Juvenile	Friesland-type	TRUE	FALSE	2 months	FALSE	TRUE	Grazer	1970	4	26.648	11.504	1.221	2.149	19.076
CaHb24	Horak1978d	Transvaal, South Africa	25°50'S 27°58' E	Cattle	total counts presented, though might have been made from aliquots	Tracer	1970	May	14	NA	7	Juvenile	Friesland-type	TRUE	FALSE	2 months	FALSE	TRUE	Grazer	1970	5	23.751	7.151	0.485	2.56	15.451
CaHb25	Horak1978d	Transvaal, South Africa	25°50'S 27°58' E	Cattle	total counts presented, though might have been made from aliquots	Tracer	1970	June	12	NA	7	Juvenile	Friesland-type	TRUE	FALSE	2 months	FALSE	TRUE	Grazer	1970	6	20.55	4.188	0.129	2.535	12.369
CaHb26	Horak1978d	Transvaal, South Africa	25°50'S 27°58' E	Cattle	total counts presented, though might have been made from aliquots	Tracer	1970	June	12	NA	7	Juvenile	Friesland-type	TRUE	FALSE	2 months	FALSE	TRUE	Grazer	1970	6	20.55	4.188	0.129	2.535	12.369
CaHb3	Horak1978d	Transvaal, South Africa	25°50'S 27°58' E	Cattle	total counts presented, though might have been made from aliquots	Tracer	1969	May	14	NA	7	Juvenile	Friesland-type	TRUE	FALSE	2 months	FALSE	TRUE	Grazer	1969	5	22.234	7.441	1.681	2.215	14.8375
CaHb4	Horak1978d	Transvaal, South Africa	25°50'S 27°58' E	Cattle	total counts presented, though might have been made from aliquots	Tracer	1969	July	11	NA	7	Juvenile	Friesland-type	TRUE	FALSE	2 months	FALSE	TRUE	Grazer	1969	7	21.665	4.947	0.025	2.338	13.306
CaHb5	Horak1978d	Transvaal, South Africa	25°50'S 27°58' E	Cattle	total counts presented, though might have been made from aliquots	Tracer	1969	July	11	NA	7	Juvenile	Friesland-type	TRUE	FALSE	2 months	FALSE	TRUE	Grazer	1969	7	21.665	4.947	0.025	2.338	13.306
CaHb6	Horak1978d	Transvaal, South Africa	25°50'S 27°58' E	Cattle	total counts presented, though might have been made from aliquots	Tracer	1969	August	11	NA	7	Juvenile	Friesland-type	TRUE	FALSE	2 months	FALSE	TRUE	Grazer	1969	8	23.818	5.806	0.061	2.584	14.812
CaHb7	Horak1978d	Transvaal, South Africa	25°50'S 27°58' E	Cattle	total counts presented, though might have been made from aliquots	Tracer	1969	August	11	NA	7	Juvenile	Friesland-type	TRUE	FALSE	2 months	FALSE	TRUE	Grazer	1969	8	23.818	5.806	0.061	2.584	14.812
CaHb8	Horak1978d	Transvaal, South Africa	25°50'S 27°58' E	Cattle	total counts presented, though might have been made from aliquots	Tracer	1969	September	10	NA	7	Juvenile	Friesland-type	TRUE	FALSE	2 months	FALSE	TRUE	Grazer	1969	9	26.483	8.87	0.667	3.283	17.6765
CaHb9	Horak1978d	Transvaal, South Africa	25°50'S 27°58' E	Cattle	total counts presented, though might have been made from aliquots	Tracer	1969	September	10	NA	7	Juvenile	Friesland-type	TRUE	FALSE	2 months	FALSE	TRUE	Grazer	1969	9	26.483	8.87	0.667	3.283	17.6765
CaL1	Louw1999	Mpumalanga, South Africa	25°31'S 30°07' E	Cattle	1/20th microscopic, rest macroscopic	Natural	1997	July	30	M	8	Juvenile	Drakensberger	TRUE	FALSE	None	TRUE	TRUE	Grazer	1997	7	16.641	4.422	0.109	2.66	10.5315
CaL18	Louw1999	Mpumalanga, South Africa	25°31'S 30°07' E	Cattle	1/20th microscopic, rest macroscopic	Natural	1997	July	30	M	8	Juvenile	Drakensberger	TRUE	FALSE	None	TRUE	TRUE	Grazer	1997	7	16.641	4.422	0.109	2.66	10.5315
CaL2	Louw1999	Mpumalanga, South Africa	25°31'S 30°07' E	Cattle	1/20th microscopic, rest macroscopic	Natural	1997	July	30	M	8	Juvenile	Drakensberger	TRUE	FALSE	None	TRUE	TRUE	Grazer	1997	7	16.641	4.422	0.109	2.66	10.5315
CaL21	Louw1999	Mpumalanga, South Africa	25°31'S 30°07' E	Cattle	1/20th microscopic, rest macroscopic	Natural	1997	July	30	M	8	Juvenile	Drakensberger	TRUE	FALSE	None	TRUE	TRUE	Grazer	1997	7	16.641	4.422	0.109	2.66	10.5315
CaL23	Louw1999	Mpumalanga, South Africa	25°31'S 30°07' E	Cattle	1/20th microscopic, rest macroscopic	Natural	1997	July	30	M	8	Juvenile	Drakensberger	TRUE	FALSE	None	TRUE	TRUE	Grazer	1997	7	16.641	4.422	0.109	2.66	10.5315
CaL3	Louw1999	Mpumalanga, South Africa	25°31'S 30°07' E	Cattle	1/20th microscopic, rest macroscopic	Natural	1997	July	30	M	8	Juvenile	Drakensberger	TRUE	FALSE	None	TRUE	TRUE	Grazer	1997	7	16.641	4.422	0.109	2.66	10.5315
CaL4	Louw1999	Mpumalanga, South Africa	25°31'S 30°07' E	Cattle	1/20th microscopic, rest macroscopic	Natural	1997	July	30	M	8	Juvenile	Drakensberger	TRUE	FALSE	None	TRUE	TRUE	Grazer	1997	7	16.641	4.422	0.109	2.66	10.5315
CaL7	Louw1999	Mpumalanga, South Africa	25°31'S 30°07' E	Cattle	1/20th microscopic, rest macroscopic	Natural	1997	July	30	M	8	Juvenile	Drakensberger	TRUE	FALSE	None	TRUE	TRUE	Grazer	1997	7	16.641	4.422	0.109	2.66	10.5315
CaLR11	Louw1999	Mpumalanga, South Africa	25°31'S 30°07' E	Cattle	1/20th microscopic, rest macroscopic	Natural	1998	August	13	M	8	Juvenile	Drakensberger	TRUE	FALSE	None	TRUE	TRUE	Grazer	1998	8	20.382	4.775	0	2.867	12.5785
CaLR12	Louw1999	Mpumalanga, South Africa	25°31'S 30°07' E	Cattle	1/20th microscopic, rest macroscopic	Natural	1998	August	13	M	8	Juvenile	Drakensberger	TRUE	FALSE	None	TRUE	TRUE	Grazer	1998	8	20.382	4.775	0	2.867	12.5785
CaLR17	Louw1999	Mpumalanga, South Africa	25°31'S 30°07' E	Cattle	1/20th microscopic, rest macroscopic	Natural	1998	August	13	M	8	Juvenile	Drakensberger	TRUE	FALSE	None	TRUE	TRUE	Grazer	1998	8	20.382	4.775	0	2.867	12.5785
CaLR19	Louw1999	Mpumalanga, South Africa	25°31'S 30°07' E	Cattle	1/20th microscopic, rest macroscopic	Natural	1998	August	13	M	8	Juvenile	Drakensberger	TRUE	FALSE	None	TRUE	TRUE	Grazer	1998	8	20.382	4.775	0	2.867	12.5785
CaLR2	Louw1999	Mpumalanga, South Africa	25°31'S 30°07' E	Cattle	1/20th microscopic, rest macroscopic	Natural	1998	August	13	M	8	Juvenile	Drakensberger	TRUE	FALSE	None	TRUE	TRUE	Grazer	1998	8	20.382	4.775	0	2.867	12.5785
CaLR22	Louw1999	Mpumalanga, South Africa	25°31'S 30°07' E	Cattle	1/20th microscopic, rest macroscopic	Natural	1998	August	13	M	8	Juvenile	Drakensberger	TRUE	FALSE	None	TRUE	TRUE	Grazer	1998	8	20.382	4.775	0	2.867	12.5785
CaS1	Schroder1979	Northern Transvaal, South Africa	24°05' S 27°35' E	Cattle	all counted macroscopically	Tracer	1975	October	NA	M	14	Juvenile	NA	TRUE	FALSE	1 month	FALSE	TRUE	Grazer	1975	10	30.292	15.254	0.658	3.004	22.773
CaS10	Schroder1979	Northern Transvaal, South Africa	24°05' S 27°35' E	Cattle	1/10th plus rest macroscopically examined if large found in aliquot	Tracer	1976	February	NA	M	14	Juvenile	NA	TRUE	FALSE	1 month	FALSE	TRUE	Grazer	1976	NA	NA	NA	NA	NA	NA
CaS11	Schroder1979	Northern Transvaal, South Africa	24°05' S 27°35' E	Cattle	1/10th plus rest macroscopically examined if large found in aliquot	Tracer	1976	March	NA	M	14	Juvenile	NA	TRUE	FALSE	1 month	FALSE	TRUE	Grazer	1976	3	28.684	17.615	3.707	1.962	23.1495
CaS12	Schroder1979	Northern Transvaal, South Africa	24°05' S 27°35' E	Cattle	1/10th plus rest macroscopically examined if large found in aliquot	Tracer	1976	March	NA	M	14	Juvenile	NA	TRUE	FALSE	1 month	FALSE	TRUE	Grazer	1976	3	28.684	17.615	3.707	1.962	23.1495
CaS13	Schroder1979	Northern Transvaal, South Africa	24°05' S 27°35' E	Cattle	1/10th plus rest macroscopically examined if large found in aliquot	Tracer	1976	April	NA	M	14	Juvenile	NA	TRUE	FALSE	1 month	FALSE	TRUE	Grazer	1976	4	26.941	13.603	1.198	1.592	20.272
CaS14	Schroder1979	Northern Transvaal, South Africa	24°05' S 27°35' E	Cattle	1/10th plus rest macroscopically examined if large found in aliquot	Tracer	1976	April	NA	M	14	Juvenile	NA	TRUE	FALSE	1 month	FALSE	TRUE	Grazer	1976	4	26.941	13.603	1.198	1.592	20.272
CaS15	Schroder1979	Northern Transvaal, South Africa	24°05' S 27°35' E	Cattle	1/10th plus rest macroscopically examined if large found in aliquot	Tracer	1976	May	NA	M	14	Juvenile	NA	TRUE	FALSE	1 month	FALSE	TRUE	Grazer	1976	5	23.73	9.348	0.853	1.868	16.539
CaS16	Schroder1979	Northern Transvaal, South Africa	24°05' S 27°35' E	Cattle	1/10th plus rest macroscopically examined if large found in aliquot	Tracer	1976	May	NA	M	14	Juvenile	NA	TRUE	FALSE	1 month	FALSE	TRUE	Grazer	1976	5	23.73	9.348	0.853	1.868	16.539
CaS17	Schroder1979	Northern Transvaal, South Africa	24°05' S 27°35' E	Cattle	1/10th plus rest macroscopically examined if large found in aliquot	Tracer	1976	June	NA	M	14	Juvenile	NA	TRUE	FALSE	1 month	FALSE	TRUE	Grazer	1976	6	22.866	5.685	0	2.434	14.2755
CaS18	Schroder1979	Northern Transvaal, South Africa	24°05' S 27°35' E	Cattle	1/10th plus rest macroscopically examined if large found in aliquot	Tracer	1976	June	NA	M	14	Juvenile	NA	TRUE	FALSE	1 month	FALSE	TRUE	Grazer	1976	6	22.866	5.685	0	2.434	14.2755
CaS19	Schroder1979	Northern Transvaal, South Africa	24°05' S 27°35' E	Cattle	1/10th plus rest macroscopically examined if large found in aliquot	Tracer	1976	July	NA	M	14	Juvenile	NA	TRUE	FALSE	1 month	FALSE	TRUE	Grazer	1976	7	24.272	5.423	0	2.201	14.8475
CaS2	Schroder1979	Northern Transvaal, South Africa	24°05' S 27°35' E	Cattle	all counted macroscopically	Tracer	1975	October	NA	M	14	Juvenile	NA	TRUE	FALSE	1 month	FALSE	TRUE	Grazer	1975	10	30.292	15.254	0.658	3.004	22.773
CaS20	Schroder1979	Northern Transvaal, South Africa	24°05' S 27°35' E	Cattle	1/10th plus rest macroscopically examined if large found in aliquot	Tracer	1976	July	NA	M	14	Juvenile	NA	TRUE	FALSE	1 month	FALSE	TRUE	Grazer	1976	7	24.272	5.423	0	2.201	14.8475
CaS21	Schroder1979	Northern Transvaal, South Africa	24°05' S 27°35' E	Cattle	1/10th plus rest macroscopically examined if large found in aliquot	Tracer	1976	August	NA	M	14	Juvenile	NA	TRUE	FALSE	1 month	FALSE	TRUE	Grazer	1976	8	25.933	6.496	0	2.252	16.2145
CaS22	Schroder1979	Northern Transvaal, South Africa	24°05' S 27°35' E	Cattle	1/10th plus rest macroscopically examined if large found in aliquot	Tracer	1976	August	NA	M	14	Juvenile	NA	TRUE	FALSE	1 month	FALSE	TRUE	Grazer	1976	8	25.933	6.496	0	2.252	16.2145
CaS23	Schroder1979	Northern Transvaal, South Africa	24°05' S 27°35' E	Cattle	1/10th plus rest macroscopically examined if large found in aliquot	Tracer	1976	September	NA	M	14	Juvenile	NA	TRUE	FALSE	1 month	FALSE	TRUE	Grazer	1976	9	29.12	13.558	0.61	2.644	21.339
CaS24	Schroder1979	Northern Transvaal, South Africa	24°05' S 27°35' E	Cattle	1/10th plus rest macroscopically examined if large found in aliquot	Tracer	1976	September	NA	M	14	Juvenile	NA	TRUE	FALSE	1 month	FALSE	TRUE	Grazer	1976	9	29.12	13.558	0.61	2.644	21.339
CaS25	Schroder1979	Northern Transvaal, South Africa	24°05' S 27°35' E	Cattle	1/10th plus rest macroscopically examined if large found in aliquot	Tracer	1976	October	NA	M	14	Juvenile	NA	TRUE	FALSE	1 month	FALSE	TRUE	Grazer	1976	10	28.848	15.517	1.319	2.867	22.1825
CaS26	Schroder1979	Northern Transvaal, South Africa	24°05' S 27°35' E	Cattle	1/10th plus rest macroscopically examined if large found in aliquot	Tracer	1976	October	NA	M	14	Juvenile	NA	TRUE	FALSE	1 month	FALSE	TRUE	Grazer	1976	10	28.848	15.517	1.319	2.867	22.1825
CaS27	Schroder1979	Northern Transvaal, South Africa	24°05' S 27°35' E	Cattle	1/10th plus rest macroscopically examined if large found in aliquot	Tracer	1976	November	NA	M	14	Juvenile	NA	TRUE	FALSE	1 month	FALSE	TRUE	Grazer	1976	11	30.047	16.584	3.414	2.623	23.3155
CaS28	Schroder1979	Northern Transvaal, South Africa	24°05' S 27°35' E	Cattle	1/10th plus rest macroscopically examined if large found in aliquot	Tracer	1976	November	NA	M	14	Juvenile	NA	TRUE	FALSE	1 month	FALSE	TRUE	Grazer	1976	11	30.047	16.584	3.414	2.623	23.3155
CaS3	Schroder1979	Northern Transvaal, South Africa	24°05' S 27°35' E	Cattle	1/10th plus rest macroscopically examined if large found in aliquot	Tracer	1975	November	NA	M	14	Juvenile	NA	TRUE	FALSE	1 month	FALSE	TRUE	Grazer	1975	11	32.045	17.583	2.915	2.728	24.814
CaS4	Schroder1979	Northern Transvaal, South Africa	24°05' S 27°35' E	Cattle	1/10th plus rest macroscopically examined if large found in aliquot	Tracer	1975	November	NA	M	14	Juvenile	NA	TRUE	FALSE	1 month	FALSE	TRUE	Grazer	1975	11	32.045	17.583	2.915	2.728	24.814
CaS5	Schroder1979	Northern Transvaal, South Africa	24°05' S 27°35' E	Cattle	1/10th plus rest macroscopically examined if large found in aliquot	Tracer	1975	December	NA	M	14	Juvenile	NA	TRUE	FALSE	1 month	FALSE	TRUE	Grazer	1975	12	29.526	17.851	4.58	2.447	23.6885
CaS6	Schroder1979	Northern Transvaal, South Africa	24°05' S 27°35' E	Cattle	1/10th plus rest macroscopically examined if large found in aliquot	Tracer	1975	December	NA	M	14	Juvenile	NA	TRUE	FALSE	1 month	FALSE	TRUE	Grazer	1975	12	29.526	17.851	4.58	2.447	23.6885
CaS7	Schroder1979	Northern Transvaal, South Africa	24°05' S 27°35' E	Cattle	1/10th plus rest macroscopically examined if large found in aliquot	Tracer	1976	January	NA	M	14	Juvenile	NA	TRUE	FALSE	1 month	FALSE	TRUE	Grazer	1976	1	28.866	18.497	4.057	2.493	23.6815
CaS8	Schroder1979	Northern Transvaal, South Africa	24°05' S 27°35' E	Cattle	1/10th plus rest macroscopically examined if large found in aliquot	Tracer	1976	January	NA	M	14	Juvenile	NA	TRUE	FALSE	1 month	FALSE	TRUE	Grazer	1976	1	28.866	18.497	4.057	2.493	23.6815
CaS9	Schroder1979	Northern Transvaal, South Africa	24°05' S 27°35' E	Cattle	1/10th plus rest macroscopically examined if large found in aliquot	Tracer	1976	February	NA	M	14	Juvenile	NA	TRUE	FALSE	1 month	FALSE	TRUE	Grazer	1976	NA	NA	NA	NA	NA	NA
Du1	Boomker1983	Central Transvaal, South Africa	24°30'S 28°29' E	Common_duiker	1/10th volume	Natural	1979	May	NA	F	NA	NA	NA	FALSE	TRUE	None	TRUE	TRUE	Browser	1979	5	24.401	8.864	0.148	1.905	16.6325
Du14	Boomker1983	Central Transvaal, South Africa	24°30'S 28°29' E	Common_duiker	1/10th volume	Natural	1980	September	NA	M	NA	NA	NA	FALSE	TRUE	None	TRUE	TRUE	Browser	1980	9	24.794	10.525	1.122	2.894	17.6595
Du15	Boomker1983	Central Transvaal, South Africa	24°30'S 28°29' E	Common_duiker	1/10th volume	Natural	1980	November	NA	F	NA	NA	NA	FALSE	TRUE	None	TRUE	TRUE	Browser	1980	11	27.3	15.225	4.689	3.081	21.2625
Du16	Boomker1983	Central Transvaal, South Africa	24°30'S 28°29' E	Common_duiker	1/10th volume	Natural	1980	November	NA	F	NA	NA	NA	FALSE	TRUE	None	TRUE	TRUE	Browser	1980	11	27.3	15.225	4.689	3.081	21.2625
Du18	Boomker1983	Central Transvaal, South Africa	24°30'S 28°29' E	Common_duiker	1/10th volume	Natural	1981	February	NA	M	NA	NA	NA	FALSE	TRUE	None	TRUE	TRUE	Browser	1981	2	27.056	16.243	2.55	2.087	21.6495
Du19	Boomker1983	Central Transvaal, South Africa	24°30'S 28°29' E	Common_duiker	1/10th volume	Natural	1981	February	NA	M	NA	NA	NA	FALSE	TRUE	None	TRUE	TRUE	Browser	1981	2	27.056	16.243	2.55	2.087	21.6495
Du2	Boomker1983	Central Transvaal, South Africa	24°30'S 28°29' E	Common_duiker	1/10th volume	Natural	1979	May	NA	M	NA	NA	NA	FALSE	TRUE	None	TRUE	TRUE	Browser	1979	5	24.401	8.864	0.148	1.905	16.6325
Du20	Boomker1983	Central Transvaal, South Africa	24°30'S 28°29' E	Common_duiker	1/10th volume	Natural	1981	March	NA	M	NA	NA	NA	FALSE	TRUE	None	TRUE	TRUE	Browser	1981	3	26.457	14.775	2.373	1.917	20.616
Du21	Boomker1983	Central Transvaal, South Africa	24°30'S 28°29' E	Common_duiker	1/10th volume	Natural	1981	March	NA	M	NA	NA	NA	FALSE	TRUE	None	TRUE	TRUE	Browser	1981	3	26.457	14.775	2.373	1.917	20.616
Du3	Boomker1983	Central Transvaal, South Africa	24°30'S 28°29' E	Common_duiker	1/10th volume	Natural	1979	July	NA	F	NA	NA	NA	FALSE	TRUE	None	TRUE	TRUE	Browser	1979	7	19.675	4.525	0.065	2.473	12.1
Du4	Boomker1983	Central Transvaal, South Africa	24°30'S 28°29' E	Common_duiker	1/10th volume	Natural	1979	July	NA	F	NA	NA	NA	FALSE	TRUE	None	TRUE	TRUE	Browser	1979	7	19.675	4.525	0.065	2.473	12.1
Du5	Boomker1983	Central Transvaal, South Africa	24°30'S 28°29' E	Common_duiker	1/10th volume	Natural	1979	August	NA	M	NA	NA	NA	FALSE	TRUE	None	TRUE	TRUE	Browser	1979	8	23.783	8.439	0.402	2.489	16.111
Du6	Boomker1983	Central Transvaal, South Africa	24°30'S 28°29' E	Common_duiker	1/10th volume	Natural	1979	August	NA	F	NA	NA	NA	FALSE	TRUE	None	TRUE	TRUE	Browser	1979	8	23.783	8.439	0.402	2.489	16.111
Du7	Boomker1983	Central Transvaal, South Africa	24°30'S 28°29' E	Common_duiker	1/10th volume	Natural	1979	October	NA	F	NA	NA	NA	FALSE	TRUE	None	TRUE	TRUE	Browser	1979	10	29.25	15.244	2.286	2.93	22.247
Du8	Boomker1983	Central Transvaal, South Africa	24°30'S 28°29' E	Common_duiker	1/10th volume	Natural	1979	October	NA	M	NA	NA	NA	FALSE	TRUE	None	TRUE	TRUE	Browser	1979	10	29.25	15.244	2.286	2.93	22.247
Du9	Boomker1983	Central Transvaal, South Africa	24°30'S 28°29' E	Common_duiker	1/10th volume	Natural	1980	January	NA	F	NA	NA	NA	FALSE	TRUE	None	TRUE	TRUE	Browser	1980	1	28.254	16.198	5.621	2.576	22.226
DuK10	Boomker1986	Kruger, South Africa	25°28'S 31°31' E	Common_duiker	1/10th volume	Natural	1980	February	NA	M	NA	Prime adult	NA	FALSE	TRUE	None	TRUE	TRUE	Browser	1980	2	32.732	21.332	3.494	2.229	27.032
DuK12	Boomker1986	Kruger, South Africa	25°28'S 31°31' E	Common_duiker	1/10th volume	Natural	1980	May	NA	M	NA	Old adult	NA	FALSE	TRUE	None	TRUE	TRUE	Browser	1980	5	29.389	13.045	0.261	2.666	21.217
DuK13	Boomker1986	Kruger, South Africa	25°28'S 31°31' E	Common_duiker	1/10th volume	Natural	1980	May	NA	F	NA	Prime adult	NA	FALSE	TRUE	None	TRUE	TRUE	Browser	1980	5	29.389	13.045	0.261	2.666	21.217
DuK17	Boomker1986	Kruger, South Africa	25°28'S 31°31' E	Common_duiker	1/10th volume	Natural	1981	January	NA	M	NA	Young adult	NA	FALSE	TRUE	None	TRUE	TRUE	Browser	1981	1	33.913	22.394	5.853	2.345	28.1535
Do1	Matthee2000	Mpumalanga, South Africa	NA	Donkey	1/10th from stomach, 2/10th from gut sections, rest examined macroscopically	Natural	NA	NA	NA	NA	NA	Adult	NA	TRUE	FALSE	None	FALSE	FALSE	Grazer	NA	NA	NA	NA	NA	NA	NA
Do12	Matthee2002	Mpumalanga, South Africa	Onderstepoort	Donkey	1/10th from stomach, 2/10th from gut sections, rest examined macroscopically	Natural	1999	January	NA	NA	NA	Adult	NA	TRUE	FALSE	8 months	FALSE	FALSE	Grazer	1999	1	29.781	17.537	3.09	1.694	23.659
Do12a	Matthee2000	Mpumalanga, South Africa	NA	Donkey	1/10th from stomach, 2/10th from gut sections, rest examined macroscopically	Natural	NA	NA	NA	NA	NA	Adult	NA	TRUE	FALSE	None	FALSE	FALSE	Grazer	NA	NA	NA	NA	NA	NA	NA
Do13	Matthee2002	Mpumalanga, South Africa	Onderstepoort	Donkey	1/10th from stomach, 2/10th from gut sections, rest examined macroscopically	Natural	1999	January	NA	NA	NA	Adult	NA	TRUE	FALSE	None	FALSE	FALSE	Grazer	1999	1	29.781	17.537	3.09	1.694	23.659
Do14	Matthee2002	Mpumalanga, South Africa	Onderstepoort	Donkey	1/10th from stomach, 2/10th from gut sections, rest examined macroscopically	Natural	1999	January	NA	NA	NA	Adult	NA	TRUE	FALSE	None	FALSE	FALSE	Grazer	1999	1	29.781	17.537	3.09	1.694	23.659
Do17	Matthee2002	Mpumalanga, South Africa	Onderstepoort	Donkey	1/10th from stomach, 2/10th from gut sections, rest examined macroscopically	Natural	1999	January	NA	NA	NA	Adult	NA	TRUE	FALSE	None	FALSE	FALSE	Grazer	1999	1	29.781	17.537	3.09	1.694	23.659
Do2	Matthee2000	Mpumalanga, South Africa	NA	Donkey	1/10th from stomach, 2/10th from gut sections, rest examined macroscopically	Natural	NA	NA	NA	NA	NA	Adult	NA	TRUE	FALSE	None	FALSE	FALSE	Grazer	NA	NA	NA	NA	NA	NA	NA
Do20	Matthee2002	Mpumalanga, South Africa	Onderstepoort	Donkey	1/10th from stomach, 2/10th from gut sections, rest examined macroscopically	Natural	1998	January	NA	NA	NA	Adult	NA	TRUE	FALSE	None	FALSE	FALSE	Grazer	1998	1	29.334	17.966	5.158	2.22	23.65
Do23	Matthee2002	Mpumalanga, South Africa	Onderstepoort	Donkey	1/10th from stomach, 2/10th from gut sections, rest examined macroscopically	Natural	1999	January	NA	NA	NA	Adult	NA	TRUE	FALSE	8 months	FALSE	FALSE	Grazer	1999	1	29.781	17.537	3.09	1.694	23.659
Do25	Matthee2002	Mpumalanga, South Africa	Onderstepoort	Donkey	1/10th from stomach, 2/10th from gut sections, rest examined macroscopically	Natural	1999	January	NA	NA	NA	Adult	NA	TRUE	FALSE	8 months	FALSE	FALSE	Grazer	1999	1	29.781	17.537	3.09	1.694	23.659
Do27	Matthee2002	Mpumalanga, South Africa	Onderstepoort	Donkey	1/10th from stomach, 2/10th from gut sections, rest examined macroscopically	Natural	1999	January	NA	NA	NA	Adult	NA	TRUE	FALSE	None	FALSE	FALSE	Grazer	1999	1	29.781	17.537	3.09	1.694	23.659
Do3	Matthee2000	Mpumalanga, South Africa	NA	Donkey	1/10th from stomach, 2/10th from gut sections, rest examined macroscopically	Natural	NA	NA	NA	NA	NA	Adult	NA	TRUE	FALSE	None	FALSE	FALSE	Grazer	NA	NA	NA	NA	NA	NA	NA
Do5	Matthee2000	Mpumalanga, South Africa	NA	Donkey	1/10th from stomach, 2/10th from gut sections, rest examined macroscopically	Natural	NA	NA	NA	NA	NA	Adult	NA	TRUE	FALSE	None	FALSE	FALSE	Grazer	NA	NA	NA	NA	NA	NA	NA
Do6	Matthee2000	Mpumalanga, South Africa	NA	Donkey	1/10th from stomach, 2/10th from gut sections, rest examined macroscopically	Natural	NA	NA	NA	NA	NA	Adult	NA	TRUE	FALSE	None	FALSE	FALSE	Grazer	NA	NA	NA	NA	NA	NA	NA
Do8	Matthee2000	Mpumalanga, South Africa	NA	Donkey	1/10th from stomach, 2/10th from gut sections, rest examined macroscopically	Natural	NA	NA	NA	NA	NA	Adult	NA	TRUE	FALSE	None	FALSE	FALSE	Grazer	NA	NA	NA	NA	NA	NA	NA
Do9	Matthee2002	Mpumalanga, South Africa	Onderstepoort	Donkey	1/10th from stomach, 2/10th from gut sections, rest examined macroscopically	Natural	1999	January	NA	NA	NA	Adult	NA	TRUE	FALSE	8 months	FALSE	FALSE	Grazer	1999	1	29.781	17.537	3.09	1.694	23.659
T38	Theiler1923	Onderstepoort	NA	Donkey	All sieved	Natural	1916	July	1	NA	NA	NA	NA	TRUE	FALSE	NA	NA	FALSE	Grazer	1916	NA	NA	NA	NA	NA	NA
T39	Theiler1923	Onderstepoort	NA	Donkey	All sieved	Natural	1916	July	12	NA	NA	NA	NA	TRUE	FALSE	NA	NA	FALSE	Grazer	1916	NA	NA	NA	NA	NA	NA
T40	Theiler1923	Onderstepoort	NA	Donkey	All sieved	Natural	1916	July	18	NA	NA	NA	NA	TRUE	FALSE	NA	NA	FALSE	Grazer	1916	NA	NA	NA	NA	NA	NA
T422	Theiler1923	Onderstepoort	NA	Donkey	All sieved	Natural	1916	February	5	NA	NA	NA	NA	TRUE	FALSE	NA	NA	FALSE	Grazer	1916	NA	NA	NA	NA	NA	NA
T49	Theiler1923	Onderstepoort	NA	Donkey	All sieved	Natural	1916	August	21	NA	NA	NA	NA	TRUE	FALSE	NA	NA	FALSE	Grazer	1916	NA	NA	NA	NA	NA	NA
T50	Theiler1923	Onderstepoort	NA	Donkey	All sieved	Natural	1916	September	29	NA	NA	NA	NA	TRUE	FALSE	NA	NA	FALSE	Grazer	1916	NA	NA	NA	NA	NA	NA
T51	Theiler1923	Onderstepoort	NA	Donkey	All sieved	Natural	1916	September	30	NA	NA	NA	NA	TRUE	FALSE	NA	NA	FALSE	Grazer	1916	NA	NA	NA	NA	NA	NA
T52	Theiler1923	Onderstepoort	NA	Donkey	All sieved	Natural	1916	October	13	NA	NA	NA	NA	TRUE	FALSE	NA	NA	FALSE	Grazer	1916	NA	NA	NA	NA	NA	NA
T54	Theiler1923	Onderstepoort	NA	Donkey	All sieved	Natural	1917	December	18	NA	NA	NA	NA	TRUE	FALSE	NA	NA	FALSE	Grazer	1917	NA	NA	NA	NA	NA	NA
T55	Theiler1923	Onderstepoort	NA	Donkey	All sieved	Natural	1917	December	19	NA	NA	NA	NA	TRUE	FALSE	NA	NA	FALSE	Grazer	1917	NA	NA	NA	NA	NA	NA
Ge1	Boomker1986	Kalahari Gemsbok National Park, South Africa	24°30-25°47'S 20°-20°52' E	Gemsbok	2/50th volume	Natural	1984	October	NA	M	NA	Adult	NA	FALSE	TRUE	None	TRUE	TRUE	Grazer	1984	10	32.063	14.545	0.389	2.439	23.304
Ge2	Ellis2006	Western Cape, South Africa	33°51'S 20°33' E	Gemsbok	2x 250 ml/5 l volume	Natural	NA	NA	NA	F	72	Adult	NA	FALSE	TRUE	None	TRUE	TRUE	Grazer	NA	NA	NA	NA	NA	NA	NA
Ge3	Ellis2006	Western Cape, South Africa	33°51'S 20°33' E	Gemsbok	2x 250 ml/5 l volume	Natural	NA	NA	NA	F	72	Adult	NA	FALSE	TRUE	None	TRUE	TRUE	Grazer	NA	NA	NA	NA	NA	NA	NA
Ge4	Ellis2006	Western Cape, South Africa	33°51'S 20°33' E	Gemsbok	2x 250 ml/5 l volume	Natural	NA	NA	NA	F	48	Adult	NA	FALSE	TRUE	None	TRUE	TRUE	Grazer	NA	NA	NA	NA	NA	NA	NA
GeV1	VanWyk2011	Limpopo, South Africa	22°40.645'S 29°48.895' E	Gemsbok	aliquots depending on volume	Natural	2007	July	NA	NA	NA	NA	NA	FALSE	TRUE	None	TRUE	TRUE	Grazer	2007	7	25.629	8.285	0.249	2.057	16.957
GeV2	VanWyk2011	Limpopo, South Africa	22°40.645'S 29°48.895' E	Gemsbok	aliquots depending on volume	Natural	2007	July	NA	NA	NA	NA	NA	FALSE	TRUE	None	TRUE	TRUE	Grazer	2007	7	25.629	8.285	0.249	2.057	16.957
GeV3	VanWyk2011	Limpopo, South Africa	22°40.645'S 29°48.895' E	Gemsbok	aliquots depending on volume	Natural	2006	June	NA	NA	NA	NA	NA	FALSE	TRUE	None	TRUE	TRUE	Grazer	2006	6	26.508	9.083	0.087	1.765	17.7955
Gi1	Boomker1986	Kruger, South Africa	25°07'S 31°50' E	Giraffe	2/50th volume	Natural	1980	July	NA	M	NA	Adult	NA	FALSE	TRUE	None	TRUE	TRUE	Browser	1980	7	26.51	8.935	0.136	2.422	17.7225
Gi2	Boomker1986	Kruger, South Africa	25°07'S 31°50' E	Giraffe	2/50th volume	Natural	1980	July	NA	M	NA	Adult	NA	FALSE	TRUE	None	TRUE	TRUE	Browser	1980	7	26.51	8.935	0.136	2.422	17.7225
BK1	VanWyk2011	Limpopo, South Africa	23°10.086'S 28°05.189' E	Greater_kudu	aliquots depending on volume	Natural	2007	July	NA	NA	NA	NA	NA	FALSE	TRUE	None	TRUE	TRUE	Browser	2007	7	24.211	6.574	0	2.072	15.3925
K1	Boomker1986	Central Transvaal, South Africa	24°30'S 28°29' E	Greater_kudu	2/50th volume	Natural	1979	October	NA	M	NA	Old	NA	FALSE	TRUE	None	TRUE	TRUE	Browser	1979	10	29.25	15.244	2.286	2.93	22.247
MK1	VanWyk2011	Limpopo, South Africa	22°40.645'S 29°48.895' E	Greater_kudu	aliquots depending on volume	Natural	2007	July	NA	NA	NA	NA	NA	FALSE	TRUE	None	TRUE	TRUE	Browser	2007	7	25.629	8.285	0.249	2.057	16.957
MK2	VanWyk2011	Limpopo, South Africa	22°40.645'S 29°48.895' E	Greater_kudu	aliquots depending on volume	Natural	2007	July	NA	NA	NA	NA	NA	FALSE	TRUE	None	TRUE	TRUE	Browser	2007	7	25.629	8.285	0.249	2.057	16.957
NwK1	VanWyk2011	Limpopo, South Africa	22°56.129'S 29°55.003' E	Greater_kudu	aliquots depending on volume	Natural	2007	August	NA	NA	NA	NA	NA	FALSE	TRUE	None	TRUE	TRUE	Browser	2007	8	25.469	8.584	0.023	2.196	17.0265
VK1	VanWyk2011	Limpopo, South Africa	23°19.985'S 29°48.075' E	Greater_kudu	aliquots depending on volume	Natural	2007	May	NA	NA	NA	NA	NA	FALSE	TRUE	None	TRUE	TRUE	Browser	2007	5	24.281	8.91	0.213	1.804	16.5955
VK2	VanWyk2011	Limpopo, South Africa	23°19.985'S 29°48.075' E	Greater_kudu	aliquots depending on volume	Natural	2007	May	NA	NA	NA	NA	NA	FALSE	TRUE	None	TRUE	TRUE	Browser	2007	5	24.281	8.91	0.213	1.804	16.5955
VK3	VanWyk2011	Limpopo, South Africa	23°19.985'S 29°48.075' E	Greater_kudu	aliquots depending on volume	Natural	2007	May	NA	NA	NA	NA	NA	FALSE	TRUE	None	TRUE	TRUE	Browser	2007	5	24.281	8.91	0.213	1.804	16.5955
YK1	VanWyk2011	Limpopo, South Africa	22°40.645'S 29°48.895' E	Greater_kudu	aliquots depending on volume	Natural	2006	June	NA	NA	NA	NA	NA	FALSE	TRUE	None	TRUE	TRUE	Browser	2006	6	26.508	9.083	0.087	1.765	17.7955
T1	Theiler1923	Onderstepoort	NA	Horse	All sieved	Natural	1916	February	22	NA	NA	NA	NA	TRUE	FALSE	NA	NA	FALSE	Grazer	1916	NA	NA	NA	NA	NA	NA
T10	Theiler1923	Onderstepoort	NA	Horse	All sieved	Natural	1916	March	24	NA	NA	NA	NA	TRUE	FALSE	NA	NA	FALSE	Grazer	1916	NA	NA	NA	NA	NA	NA
T11	Theiler1923	Onderstepoort	NA	Horse	All sieved	Natural	1916	March	27	NA	NA	NA	NA	TRUE	FALSE	NA	NA	FALSE	Grazer	1916	NA	NA	NA	NA	NA	NA
T12	Theiler1923	Onderstepoort	NA	Horse	All sieved	Natural	1916	March	27	NA	NA	NA	NA	TRUE	FALSE	NA	NA	FALSE	Grazer	1916	NA	NA	NA	NA	NA	NA
T15	Theiler1923	Onderstepoort	NA	Horse	All sieved	Natural	1916	April	6	NA	NA	NA	NA	TRUE	FALSE	NA	NA	FALSE	Grazer	1916	NA	NA	NA	NA	NA	NA
T18	Theiler1923	Onderstepoort	NA	Horse	All sieved	Natural	1916	May	4	NA	NA	NA	NA	TRUE	FALSE	NA	NA	FALSE	Grazer	1916	NA	NA	NA	NA	NA	NA
T19	Theiler1923	Onderstepoort	NA	Horse	All sieved	Natural	1916	April	8	NA	NA	NA	NA	TRUE	FALSE	NA	NA	FALSE	Grazer	1916	NA	NA	NA	NA	NA	NA
T20	Theiler1923	Onderstepoort	NA	Horse	All sieved	Natural	1916	May	12	NA	NA	NA	NA	TRUE	FALSE	NA	NA	FALSE	Grazer	1916	NA	NA	NA	NA	NA	NA
T21	Theiler1923	Onderstepoort	NA	Horse	All sieved	Natural	1916	May	17	NA	NA	NA	NA	TRUE	FALSE	NA	NA	FALSE	Grazer	1916	NA	NA	NA	NA	NA	NA
T3	Theiler1923	Onderstepoort	NA	Horse	All sieved	Natural	1916	March	18	NA	NA	NA	NA	TRUE	FALSE	NA	NA	FALSE	Grazer	1916	NA	NA	NA	NA	NA	NA
T30	Theiler1923	Onderstepoort	NA	Horse	All sieved	Natural	1916	May	23	NA	NA	NA	NA	TRUE	FALSE	NA	NA	FALSE	Grazer	1916	NA	NA	NA	NA	NA	NA
T34	Theiler1923	Onderstepoort	NA	Horse	All sieved	Natural	1916	May	1	NA	NA	NA	NA	TRUE	FALSE	NA	NA	FALSE	Grazer	1916	NA	NA	NA	NA	NA	NA
T36	Theiler1923	Onderstepoort	NA	Horse	All sieved	Natural	1916	June	29	NA	NA	NA	NA	TRUE	FALSE	NA	NA	FALSE	Grazer	1916	NA	NA	NA	NA	NA	NA
T37	Theiler1923	Onderstepoort	NA	Horse	All sieved	Natural	1916	July	1	NA	NA	NA	NA	TRUE	FALSE	NA	NA	FALSE	Grazer	1916	NA	NA	NA	NA	NA	NA
T41	Theiler1923	Onderstepoort	NA	Horse	All sieved	Natural	1916	July	20	NA	NA	NA	NA	TRUE	FALSE	NA	NA	FALSE	Grazer	1916	NA	NA	NA	NA	NA	NA
T42	Theiler1923	Onderstepoort	NA	Horse	All sieved	Natural	1916	July	20	NA	NA	NA	NA	TRUE	FALSE	NA	NA	FALSE	Grazer	1916	NA	NA	NA	NA	NA	NA
T43	Theiler1923	Onderstepoort	NA	Horse	All sieved	Natural	1916	July	21	NA	NA	NA	NA	TRUE	FALSE	NA	NA	FALSE	Grazer	1916	NA	NA	NA	NA	NA	NA
T44	Theiler1923	Onderstepoort	NA	Horse	All sieved	Natural	1916	July	22	NA	NA	NA	NA	TRUE	FALSE	NA	NA	FALSE	Grazer	1916	NA	NA	NA	NA	NA	NA
T46	Theiler1923	Onderstepoort	NA	Horse	All sieved	Natural	1916	July	25	NA	NA	NA	NA	TRUE	FALSE	NA	NA	FALSE	Grazer	1916	NA	NA	NA	NA	NA	NA
T47	Theiler1923	Onderstepoort	NA	Horse	All sieved	Natural	1916	July	27	NA	NA	NA	NA	TRUE	FALSE	NA	NA	FALSE	Grazer	1916	NA	NA	NA	NA	NA	NA
T5	Theiler1923	Onderstepoort	NA	Horse	All sieved	Natural	1916	March	21	NA	NA	NA	NA	TRUE	FALSE	NA	NA	FALSE	Grazer	1916	NA	NA	NA	NA	NA	NA
T53	Theiler1923	Onderstepoort	NA	Horse	All sieved	Natural	1917	February	17	NA	NA	NA	NA	TRUE	FALSE	NA	NA	FALSE	Grazer	1917	NA	NA	NA	NA	NA	NA
T56	Theiler1923	Pietermaritzburg	NA	Horse	All sieved	Natural	1916	May	3	NA	NA	NA	NA	TRUE	FALSE	NA	NA	FALSE	Grazer	1916	NA	NA	NA	NA	NA	NA
T57	Theiler1923	Pietermaritzburg	NA	Horse	All sieved	Natural	1916	April	29	NA	NA	NA	NA	TRUE	FALSE	NA	NA	FALSE	Grazer	1916	NA	NA	NA	NA	NA	NA
T59	Theiler1923	Pietermaritzburg	NA	Horse	All sieved	Natural	1916	June	8	NA	NA	NA	NA	TRUE	FALSE	NA	NA	FALSE	Grazer	1916	NA	NA	NA	NA	NA	NA
T60	Theiler1923	Pietermaritzburg	NA	Horse	All sieved	Natural	1916	August	19	NA	NA	NA	NA	TRUE	FALSE	NA	NA	FALSE	Grazer	1916	NA	NA	NA	NA	NA	NA
T61	Theiler1923	Pietermaritzburg	NA	Horse	All sieved	Natural	1916	August	19	NA	NA	NA	NA	TRUE	FALSE	NA	NA	FALSE	Grazer	1916	NA	NA	NA	NA	NA	NA
T62	Theiler1923	Onderstepoort	NA	Horse	All sieved	Natural	1916	October	NA	NA	NA	NA	NA	TRUE	FALSE	NA	NA	FALSE	Grazer	1916	NA	NA	NA	NA	NA	NA
T7	Theiler1923	Onderstepoort	NA	Horse	All sieved	Natural	1916	March	22	NA	NA	NA	NA	TRUE	FALSE	NA	NA	FALSE	Grazer	1916	NA	NA	NA	NA	NA	NA
T9	Theiler1923	Onderstepoort	NA	Horse	All sieved	Natural	1916	March	23	NA	NA	NA	NA	TRUE	FALSE	NA	NA	FALSE	Grazer	1916	NA	NA	NA	NA	NA	NA
BI1	VanWyk2011	Limpopo, South Africa	23°10.086'S 28°05.189' E	Impala	aliquots depending on volume	Natural	2006	June	NA	NA	NA	Adult	NA	FALSE	TRUE	None	TRUE	TRUE	Mixed feeder	2006	6	25.379	7.529	0.022	1.756	16.454
BI2	VanWyk2011	Limpopo, South Africa	23°10.086'S 28°05.189' E	Impala	aliquots depending on volume	Natural	2006	June	NA	NA	NA	Adult	NA	FALSE	TRUE	None	TRUE	TRUE	Mixed feeder	2006	6	25.379	7.529	0.022	1.756	16.454
BI3	VanWyk2011	Limpopo, South Africa	23°10.086'S 28°05.189' E	Impala	aliquots depending on volume	Natural	2007	July	NA	NA	NA	Adult	NA	FALSE	TRUE	None	TRUE	TRUE	Mixed feeder	2007	7	24.211	6.574	0	2.072	15.3925
I1	Horak1978a	Transvaal, South Africa	24°29'S 28°42' E	Impala	all macroscopic plus aliquot micro	Natural	1975	February	NA	M	3	Juvenile	NA	FALSE	TRUE	None	TRUE	TRUE	Mixed feeder	1975	2	26.659	16.484	7.214	2.077	21.5715
I10	Horak1978a	Transvaal, South Africa	24°29'S 28°42' E	Impala	all macroscopic plus aliquot micro	Natural	1975	May	NA	F	6	Juvenile	NA	FALSE	TRUE	None	TRUE	TRUE	Mixed feeder	1975	5	24.418	9.075	0.463	1.878	16.7465
I11	Horak1978a	Transvaal, South Africa	24°29'S 28°42' E	Impala	all macroscopic plus aliquot micro	Natural	1975	May	NA	F	NA	Adult	NA	FALSE	TRUE	None	TRUE	TRUE	Mixed feeder	1975	5	24.418	9.075	0.463	1.878	16.7465
I12	Horak1978a	Transvaal, South Africa	24°29'S 28°42' E	Impala	all macroscopic plus aliquot micro	Natural	1975	June	NA	F	7	Juvenile	NA	FALSE	TRUE	None	TRUE	TRUE	Mixed feeder	1975	6	21.398	5.348	0.224	1.883	13.373
I13	Horak1978a	Transvaal, South Africa	24°29'S 28°42' E	Impala	all macroscopic plus aliquot micro	Natural	1975	June	NA	M	NA	Adult	NA	FALSE	TRUE	None	TRUE	TRUE	Mixed feeder	1975	6	21.398	5.348	0.224	1.883	13.373
I14	Horak1978a	Transvaal, South Africa	24°29'S 28°42' E	Impala	all macroscopic plus aliquot micro	Natural	1975	June	NA	M	NA	Adult	NA	FALSE	TRUE	None	TRUE	TRUE	Mixed feeder	1975	6	21.398	5.348	0.224	1.883	13.373
I15	Horak1978a	Transvaal, South Africa	24°29'S 28°42' E	Impala	all macroscopic plus aliquot micro	Natural	1975	July	NA	F	20	Juvenile	NA	FALSE	TRUE	None	TRUE	TRUE	Mixed feeder	1975	7	22.025	4.687	0	2.131	13.356
I16	Horak1978a	Transvaal, South Africa	24°29'S 28°42' E	Impala	all macroscopic plus aliquot micro	Natural	1975	July	NA	F	NA	Adult	NA	FALSE	TRUE	None	TRUE	TRUE	Mixed feeder	1975	7	22.025	4.687	0	2.131	13.356
I17	Horak1978a	Transvaal, South Africa	24°29'S 28°42' E	Impala	all macroscopic plus aliquot micro	Natural	1975	July	NA	F	NA	Adult	NA	FALSE	TRUE	None	TRUE	TRUE	Mixed feeder	1975	7	22.025	4.687	0	2.131	13.356
I18	Horak1978a	Transvaal, South Africa	24°29'S 28°42' E	Impala	all macroscopic plus aliquot micro	Natural	1975	July	NA	M	NA	Adult	NA	FALSE	TRUE	None	TRUE	TRUE	Mixed feeder	1975	7	22.025	4.687	0	2.131	13.356
I19	Horak1978a	Transvaal, South Africa	24°29'S 28°42' E	Impala	all macroscopic plus aliquot micro	Natural	1975	August	NA	M	NA	Adult	NA	FALSE	TRUE	None	TRUE	TRUE	Mixed feeder	1975	8	23.831	7.318	0.033	2.439	15.5745
I2	Horak1978a	Transvaal, South Africa	24°29'S 28°42' E	Impala	all macroscopic plus aliquot micro	Natural	1975	February	NA	M	15	Juvenile	NA	FALSE	TRUE	None	TRUE	TRUE	Mixed feeder	1975	2	26.659	16.484	7.214	2.077	21.5715
I20	Horak1978a	Transvaal, South Africa	24°29'S 28°42' E	Impala	all macroscopic plus aliquot micro	Natural	1975	August	NA	M	NA	Adult	NA	FALSE	TRUE	None	TRUE	TRUE	Mixed feeder	1975	8	23.831	7.318	0.033	2.439	15.5745
I21	Horak1978a	Transvaal, South Africa	24°29'S 28°42' E	Impala	all macroscopic plus aliquot micro	Natural	1975	September	NA	M	10	Juvenile	NA	FALSE	TRUE	None	TRUE	TRUE	Mixed feeder	1975	9	27.278	12.816	0.104	2.725	20.047
I22	Horak1978a	Transvaal, South Africa	24°29'S 28°42' E	Impala	all macroscopic plus aliquot micro	Natural	1975	September	NA	M	10	Juvenile	NA	FALSE	TRUE	None	TRUE	TRUE	Mixed feeder	1975	9	27.278	12.816	0.104	2.725	20.047
I23	Horak1978a	Transvaal, South Africa	24°29'S 28°42' E	Impala	all macroscopic plus aliquot micro	Natural	1975	September	NA	M	22	Juvenile	NA	FALSE	TRUE	None	TRUE	TRUE	Mixed feeder	1975	9	27.278	12.816	0.104	2.725	20.047
I24	Horak1978a	Transvaal, South Africa	24°29'S 28°42' E	Impala	all macroscopic plus aliquot micro	Natural	1975	October	NA	M	23	Juvenile	NA	FALSE	TRUE	None	TRUE	TRUE	Mixed feeder	1975	10	27.62	13.72	0.617	3.096	20.67
I25	Horak1978a	Transvaal, South Africa	24°29'S 28°42' E	Impala	all macroscopic plus aliquot micro	Natural	1975	October	NA	M	23	Juvenile	NA	FALSE	TRUE	None	TRUE	TRUE	Mixed feeder	1975	10	27.62	13.72	0.617	3.096	20.67
I26	Horak1978a	Transvaal, South Africa	24°29'S 28°42' E	Impala	all macroscopic plus aliquot micro	Natural	1975	October	NA	M	NA	Adult	NA	FALSE	TRUE	None	TRUE	TRUE	Mixed feeder	1975	10	27.62	13.72	0.617	3.096	20.67
I27	Horak1978a	Transvaal, South Africa	24°29'S 28°42' E	Impala	all macroscopic plus aliquot micro	Natural	1975	November	NA	M	12	Juvenile	NA	FALSE	TRUE	None	TRUE	TRUE	Mixed feeder	1975	11	29.356	15.419	3.516	2.855	22.3875
I28	Horak1978a	Transvaal, South Africa	24°29'S 28°42' E	Impala	all macroscopic plus aliquot micro	Natural	1975	November	NA	M	12	Juvenile	NA	FALSE	TRUE	None	TRUE	TRUE	Mixed feeder	1975	11	29.356	15.419	3.516	2.855	22.3875
I29	Horak1978a	Transvaal, South Africa	24°29'S 28°42' E	Impala	all macroscopic plus aliquot micro	Natural	1975	November	NA	M	12	Juvenile	NA	FALSE	TRUE	None	TRUE	TRUE	Mixed feeder	1975	11	29.356	15.419	3.516	2.855	22.3875
I3	Horak1978a	Transvaal, South Africa	24°29'S 28°42' E	Impala	all macroscopic plus aliquot micro	Natural	1975	March	NA	F	NA	Adult	NA	FALSE	TRUE	None	TRUE	TRUE	Mixed feeder	1975	3	25.926	14.933	1.328	1.944	20.4295
I30	Horak1978a	Transvaal, South Africa	24°29'S 28°42' E	Impala	all macroscopic plus aliquot micro	Natural	1975	December	NA	F	NA	Adult	NA	FALSE	TRUE	None	TRUE	TRUE	Mixed feeder	1975	12	26.961	16.286	5.586	2.417	21.6235
I31	Horak1978a	Transvaal, South Africa	24°29'S 28°42' E	Impala	all macroscopic plus aliquot micro	Natural	1975	December	NA	M	NA	Adult	NA	FALSE	TRUE	None	TRUE	TRUE	Mixed feeder	1975	12	26.961	16.286	5.586	2.417	21.6235
I32	Horak1978a	Transvaal, South Africa	24°29'S 28°42' E	Impala	all macroscopic plus aliquot micro	Natural	1976	January	NA	F	1.5	Juvenile	NA	FALSE	TRUE	None	TRUE	TRUE	Mixed feeder	1976	1	26.527	16.202	4.085	2.457	21.3645
I33	Horak1978a	Transvaal, South Africa	24°29'S 28°42' E	Impala	all macroscopic plus aliquot micro	Natural	1976	January	NA	F	1.5	Juvenile	NA	FALSE	TRUE	None	TRUE	TRUE	Mixed feeder	1976	1	26.527	16.202	4.085	2.457	21.3645
I34	Horak1978a	Transvaal, South Africa	24°29'S 28°42' E	Impala	all macroscopic plus aliquot micro	Natural	1976	January	NA	M	1.5	Juvenile	NA	FALSE	TRUE	None	TRUE	TRUE	Mixed feeder	1976	1	26.527	16.202	4.085	2.457	21.3645
I35	Horak1978a	Transvaal, South Africa	24°29'S 28°42' E	Impala	all macroscopic plus aliquot micro	Natural	1976	February	NA	M	15	Juvenile	NA	FALSE	TRUE	None	TRUE	TRUE	Mixed feeder	1976	2	27.287	16.125	3.802	2.009	21.706
I36	Horak1978a	Transvaal, South Africa	24°29'S 28°42' E	Impala	all macroscopic plus aliquot micro	Natural	1976	February	NA	M	15	Juvenile	NA	FALSE	TRUE	None	TRUE	TRUE	Mixed feeder	1976	2	27.287	16.125	3.802	2.009	21.706
I4	Horak1978a	Transvaal, South Africa	24°29'S 28°42' E	Impala	all macroscopic plus aliquot micro	Natural	1975	March	NA	F	NA	Adult	NA	FALSE	TRUE	None	TRUE	TRUE	Mixed feeder	1975	3	25.926	14.933	1.328	1.944	20.4295
I5	Horak1978a	Transvaal, South Africa	24°29'S 28°42' E	Impala	all macroscopic plus aliquot micro	Natural	1975	March	NA	M	NA	Adult	NA	FALSE	TRUE	None	TRUE	TRUE	Mixed feeder	1975	3	25.926	14.933	1.328	1.944	20.4295
I6	Horak1978a	Transvaal, South Africa	24°29'S 28°42' E	Impala	all macroscopic plus aliquot micro	Natural	1975	April	NA	M	5	Juvenile	NA	FALSE	TRUE	None	TRUE	TRUE	Mixed feeder	1975	4	24.635	12.429	0	1.55	18.532
I7	Horak1978a	Transvaal, South Africa	24°29'S 28°42' E	Impala	all macroscopic plus aliquot micro	Natural	1975	April	NA	M	5	Juvenile	NA	FALSE	TRUE	None	TRUE	TRUE	Mixed feeder	1975	4	24.635	12.429	0	1.55	18.532
I8	Horak1978a	Transvaal, South Africa	24°29'S 28°42' E	Impala	all macroscopic plus aliquot micro	Natural	1975	April	NA	F	NA	Adult	NA	FALSE	TRUE	None	TRUE	TRUE	Mixed feeder	1975	4	24.635	12.429	0	1.55	18.532
I9	Horak1978a	Transvaal, South Africa	24°29'S 28°42' E	Impala	all macroscopic plus aliquot micro	Natural	1975	April	NA	M	NA	Adult	NA	FALSE	TRUE	None	TRUE	TRUE	Mixed feeder	1975	4	24.635	12.429	0	1.55	18.532
MI1	VanWyk2011	Limpopo, South Africa	22°40.645'S 29°48.895' E	Impala	aliquots depending on volume	Natural	2006	June	NA	NA	NA	Adult	NA	FALSE	TRUE	None	TRUE	TRUE	Mixed feeder	2006	6	26.508	9.083	0.087	1.765	17.7955
MI2	VanWyk2011	Limpopo, South Africa	22°40.645'S 29°48.895' E	Impala	aliquots depending on volume	Natural	2006	June	NA	NA	NA	Adult	NA	FALSE	TRUE	None	TRUE	TRUE	Mixed feeder	2006	6	26.508	9.083	0.087	1.765	17.7955
MI3	VanWyk2011	Limpopo, South Africa	22°40.645'S 29°48.895' E	Impala	aliquots depending on volume	Natural	2006	June	NA	NA	NA	Adult	NA	FALSE	TRUE	None	TRUE	TRUE	Mixed feeder	2006	6	26.508	9.083	0.087	1.765	17.7955
NwI1	VanWyk2011	Limpopo, South Africa	22°56.129'S 29°55.003' E	Impala	aliquots depending on volume	Natural	2007	August	NA	NA	NA	Adult	NA	FALSE	TRUE	None	TRUE	TRUE	Mixed feeder	2007	8	25.469	8.584	0.023	2.196	17.0265
NwI2	VanWyk2011	Limpopo, South Africa	22°56.129'S 29°55.003' E	Impala	aliquots depending on volume	Natural	2007	August	NA	NA	NA	Adult	NA	FALSE	TRUE	None	TRUE	TRUE	Mixed feeder	2007	8	25.469	8.584	0.023	2.196	17.0265
NwI3	VanWyk2011	Limpopo, South Africa	22°56.129'S 29°55.003' E	Impala	aliquots depending on volume	Natural	2007	August	NA	NA	NA	Adult	NA	FALSE	TRUE	None	TRUE	TRUE	Mixed feeder	2007	8	25.469	8.584	0.023	2.196	17.0265
YI1	VanWyk2011	Limpopo, South Africa	22°40.645'S 29°48.895' E	Impala	aliquots depending on volume	Natural	2006	June	NA	NA	NA	Adult	NA	FALSE	TRUE	None	TRUE	TRUE	Mixed feeder	2006	6	26.508	9.083	0.087	1.765	17.7955
H1	Boomker1986	Kalahari Gemsbok National Park, South Africa	24°30-25°47'S 20°-20°52' E	Red_hartebeest	2/50th volume	Natural	1984	October	NA	M	NA	Old	NA	FALSE	TRUE	None	TRUE	TRUE	Grazer	1984	10	32.063	14.545	0.389	2.439	23.304
H2	Boomker2000	Eastern Cape, South Africa	32°10'-32°18'S 25°24'-25°30' E	Red_hartebeest	check Boomker 1989 Kudu	Natural	1983	NA	NA	NA	NA	NA	NA	FALSE	TRUE	None	TRUE	TRUE	Grazer	1983	NA	NA	NA	NA	NA	NA
Sh1	Reinecke1987	Western Cape, South Africa	33°51' S 18°50' E	Sheep	1/10th plus rest macroscopically examined	Natural	1982	April	6	NA	NA	NA	Merino	TRUE	FALSE	None	FALSE	TRUE	Grazer	1982	4	21.842	12.029	3.492	4.552	16.9355
Sh10	Reinecke1987	Western Cape, South Africa	33°51' S 18°50' E	Sheep	1/10th plus rest macroscopically examined	Natural	1982	July	8	NA	NA	NA	Merino	TRUE	FALSE	None	FALSE	TRUE	Grazer	1982	7	17.076	6.732	2.247	4.163	11.904
Sh100	Reinecke1987	Western Cape, South Africa	33°51' S 18°50' E	Sheep	1/10th plus rest macroscopically examined	Natural	1984	March	6	NA	NA	NA	Merino	TRUE	FALSE	11 months	FALSE	TRUE	Grazer	1984	3	27.333	14.677	0.978	5.197	21.005
Sh101	Reinecke1987	Western Cape, South Africa	33°51' S 18°50' E	Sheep	1/10th plus rest macroscopically examined	Natural	1984	March	6	NA	NA	NA	Merino	TRUE	FALSE	11 months	FALSE	TRUE	Grazer	1984	3	27.333	14.677	0.978	5.197	21.005
Sh102	Reinecke1987	Western Cape, South Africa	33°51' S 18°50' E	Sheep	1/10th plus rest macroscopically examined	Natural	1984	March	6	NA	NA	NA	Merino	TRUE	FALSE	11 months	FALSE	TRUE	Grazer	1984	3	27.333	14.677	0.978	5.197	21.005
Sh103	Reinecke1987	Western Cape, South Africa	33°51' S 18°50' E	Sheep	1/10th plus rest macroscopically examined	Natural	1984	March	6	NA	NA	NA	Merino	TRUE	FALSE	11 months	FALSE	TRUE	Grazer	1984	3	27.333	14.677	0.978	5.197	21.005
Sh104	Reinecke1987	Western Cape, South Africa	33°51' S 18°50' E	Sheep	1/10th plus rest macroscopically examined	Natural	1984	March	6	NA	NA	NA	Merino	TRUE	FALSE	11 months	FALSE	TRUE	Grazer	1984	3	27.333	14.677	0.978	5.197	21.005
Sh11	Reinecke1987	Western Cape, South Africa	33°51' S 18°50' E	Sheep	1/10th plus rest macroscopically examined	Natural	1982	July	8	NA	NA	NA	Merino	TRUE	FALSE	None	FALSE	TRUE	Grazer	1982	7	17.076	6.732	2.247	4.163	11.904
Sh12	Reinecke1987	Western Cape, South Africa	33°51' S 18°50' E	Sheep	1/10th plus rest macroscopically examined	Natural	1982	July	8	NA	NA	NA	Merino	TRUE	FALSE	None	FALSE	TRUE	Grazer	1982	7	17.076	6.732	2.247	4.163	11.904
Sh13	Reinecke1987	Western Cape, South Africa	33°51' S 18°50' E	Sheep	1/10th plus rest macroscopically examined	Natural	1982	July	8	NA	NA	NA	Merino	TRUE	FALSE	None	FALSE	TRUE	Grazer	1982	7	17.076	6.732	2.247	4.163	11.904
Sh14	Reinecke1987	Western Cape, South Africa	33°51' S 18°50' E	Sheep	1/10th plus rest macroscopically examined	Natural	1982	July	8	NA	NA	NA	Merino	TRUE	FALSE	None	FALSE	TRUE	Grazer	1982	7	17.076	6.732	2.247	4.163	11.904
Sh15	Reinecke1987	Western Cape, South Africa	33°51' S 18°50' E	Sheep	1/10th plus rest macroscopically examined	Natural	1982	August	9	NA	NA	NA	Merino	TRUE	FALSE	None	FALSE	TRUE	Grazer	1982	8	18.012	6.6	3.344	4.696	12.306
Sh16	Reinecke1987	Western Cape, South Africa	33°51' S 18°50' E	Sheep	1/10th plus rest macroscopically examined	Natural	1982	August	9	NA	NA	NA	Merino	TRUE	FALSE	None	FALSE	TRUE	Grazer	1982	8	18.012	6.6	3.344	4.696	12.306
Sh17	Reinecke1987	Western Cape, South Africa	33°51' S 18°50' E	Sheep	1/10th plus rest macroscopically examined	Natural	1982	August	9	NA	NA	NA	Merino	TRUE	FALSE	None	FALSE	TRUE	Grazer	1982	8	18.012	6.6	3.344	4.696	12.306
Sh18	Reinecke1987	Western Cape, South Africa	33°51' S 18°50' E	Sheep	1/10th plus rest macroscopically examined	Natural	1982	August	9	NA	NA	NA	Merino	TRUE	FALSE	None	FALSE	TRUE	Grazer	1982	8	18.012	6.6	3.344	4.696	12.306
Sh19	Reinecke1987	Western Cape, South Africa	33°51' S 18°50' E	Sheep	1/10th plus rest macroscopically examined	Natural	1982	September	1	NA	NA	NA	Merino	TRUE	FALSE	None	FALSE	TRUE	Grazer	1982	9	20.237	10.049	1.098	5.357	15.143
Sh2	Reinecke1987	Western Cape, South Africa	33°51' S 18°50' E	Sheep	1/10th plus rest macroscopically examined	Natural	1982	April	6	NA	NA	NA	Merino	TRUE	FALSE	None	FALSE	TRUE	Grazer	1982	4	21.842	12.029	3.492	4.552	16.9355
Sh20	Reinecke1987	Western Cape, South Africa	33°51' S 18°50' E	Sheep	1/10th plus rest macroscopically examined	Natural	1982	September	1	NA	NA	NA	Merino	TRUE	FALSE	None	FALSE	TRUE	Grazer	1982	9	20.237	10.049	1.098	5.357	15.143
Sh21	Reinecke1987	Western Cape, South Africa	33°51' S 18°50' E	Sheep	1/10th plus rest macroscopically examined	Natural	1982	September	1	NA	NA	NA	Merino	TRUE	FALSE	None	FALSE	TRUE	Grazer	1982	9	20.237	10.049	1.098	5.357	15.143
Sh23	Reinecke1987	Western Cape, South Africa	33°51' S 18°50' E	Sheep	1/10th plus rest macroscopically examined	Natural	1982	September	28	NA	NA	NA	Merino	TRUE	FALSE	None	FALSE	TRUE	Grazer	1982	9	20.237	10.049	1.098	5.357	15.143
Sh24	Reinecke1987	Western Cape, South Africa	33°51' S 18°50' E	Sheep	1/10th plus rest macroscopically examined	Natural	1982	September	28	NA	NA	NA	Merino	TRUE	FALSE	None	FALSE	TRUE	Grazer	1982	9	20.237	10.049	1.098	5.357	15.143
Sh25	Reinecke1987	Western Cape, South Africa	33°51' S 18°50' E	Sheep	1/10th plus rest macroscopically examined	Natural	1982	September	28	NA	NA	NA	Merino	TRUE	FALSE	None	FALSE	TRUE	Grazer	1982	9	20.237	10.049	1.098	5.357	15.143
Sh26	Reinecke1987	Western Cape, South Africa	33°51' S 18°50' E	Sheep	1/10th plus rest macroscopically examined	Natural	1982	September	28	NA	NA	NA	Merino	TRUE	FALSE	None	FALSE	TRUE	Grazer	1982	9	20.237	10.049	1.098	5.357	15.143
Sh27	Reinecke1987	Western Cape, South Africa	33°51' S 18°50' E	Sheep	1/10th plus rest macroscopically examined	Natural	1982	September	28	NA	NA	NA	Merino	TRUE	FALSE	None	FALSE	TRUE	Grazer	1982	9	20.237	10.049	1.098	5.357	15.143
Sh28	Reinecke1987	Western Cape, South Africa	33°51' S 18°50' E	Sheep	1/10th plus rest macroscopically examined	Natural	1982	October	27	NA	NA	NA	Merino	TRUE	FALSE	None	FALSE	TRUE	Grazer	1982	10	22.458	10.864	1.632	5.929	16.661
Sh29	Reinecke1987	Western Cape, South Africa	33°51' S 18°50' E	Sheep	1/10th plus rest macroscopically examined	Natural	1982	October	27	NA	NA	NA	Merino	TRUE	FALSE	None	FALSE	TRUE	Grazer	1982	10	22.458	10.864	1.632	5.929	16.661
Sh30	Reinecke1987	Western Cape, South Africa	33°51' S 18°50' E	Sheep	1/10th plus rest macroscopically examined	Natural	1982	October	27	NA	NA	NA	Merino	TRUE	FALSE	None	FALSE	TRUE	Grazer	1982	10	22.458	10.864	1.632	5.929	16.661
Sh31	Reinecke1987	Western Cape, South Africa	33°51' S 18°50' E	Sheep	1/10th plus rest macroscopically examined	Natural	1982	October	27	NA	NA	NA	Merino	TRUE	FALSE	None	FALSE	TRUE	Grazer	1982	10	22.458	10.864	1.632	5.929	16.661
Sh32	Reinecke1987	Western Cape, South Africa	33°51' S 18°50' E	Sheep	1/10th plus rest macroscopically examined	Natural	1982	November	24	NA	NA	NA	Merino	TRUE	FALSE	None	FALSE	TRUE	Grazer	1982	11	23.626	11.269	0.565	5.249	17.4475
Sh33	Reinecke1987	Western Cape, South Africa	33°51' S 18°50' E	Sheep	1/10th plus rest macroscopically examined	Natural	1982	November	24	NA	NA	NA	Merino	TRUE	FALSE	None	FALSE	TRUE	Grazer	1982	11	23.626	11.269	0.565	5.249	17.4475
Sh34	Reinecke1987	Western Cape, South Africa	33°51' S 18°50' E	Sheep	1/10th plus rest macroscopically examined	Natural	1982	November	24	NA	NA	NA	Merino	TRUE	FALSE	None	FALSE	TRUE	Grazer	1982	11	23.626	11.269	0.565	5.249	17.4475
Sh35	Reinecke1987	Western Cape, South Africa	33°51' S 18°50' E	Sheep	1/10th plus rest macroscopically examined	Natural	1982	November	24	NA	NA	NA	Merino	TRUE	FALSE	None	FALSE	TRUE	Grazer	1982	11	23.626	11.269	0.565	5.249	17.4475
Sh36	Reinecke1987	Western Cape, South Africa	33°51' S 18°50' E	Sheep	1/10th plus rest macroscopically examined	Natural	1982	December	22	NA	NA	NA	Merino	TRUE	FALSE	None	FALSE	TRUE	Grazer	1982	12	25.989	11.901	0.543	5.059	18.945
Sh37	Reinecke1987	Western Cape, South Africa	33°51' S 18°50' E	Sheep	1/10th plus rest macroscopically examined	Natural	1982	December	22	NA	NA	NA	Merino	TRUE	FALSE	None	FALSE	TRUE	Grazer	1982	12	25.989	11.901	0.543	5.059	18.945
Sh38	Reinecke1987	Western Cape, South Africa	33°51' S 18°50' E	Sheep	1/10th plus rest macroscopically examined	Natural	1982	December	22	NA	NA	NA	Merino	TRUE	FALSE	None	FALSE	TRUE	Grazer	1982	12	25.989	11.901	0.543	5.059	18.945
Sh39	Reinecke1987	Western Cape, South Africa	33°51' S 18°50' E	Sheep	1/10th plus rest macroscopically examined	Natural	1982	December	22	NA	NA	NA	Merino	TRUE	FALSE	None	FALSE	TRUE	Grazer	1982	12	25.989	11.901	0.543	5.059	18.945
Sh40	Reinecke1987	Western Cape, South Africa	33°51' S 18°50' E	Sheep	1/10th plus rest macroscopically examined	Natural	1982	December	22	NA	NA	NA	Merino	TRUE	FALSE	None	FALSE	TRUE	Grazer	1982	12	25.989	11.901	0.543	5.059	18.945
Sh41	Reinecke1987	Western Cape, South Africa	33°51' S 18°50' E	Sheep	1/10th plus rest macroscopically examined	Natural	1983	January	18	NA	NA	NA	Merino	TRUE	FALSE	None	FALSE	TRUE	Grazer	1983	1	27.784	14.922	0.155	4.653	21.353
Sh42	Reinecke1987	Western Cape, South Africa	33°51' S 18°50' E	Sheep	1/10th plus rest macroscopically examined	Natural	1983	January	18	NA	NA	NA	Merino	TRUE	FALSE	None	FALSE	TRUE	Grazer	1983	1	27.784	14.922	0.155	4.653	21.353
Sh43	Reinecke1987	Western Cape, South Africa	33°51' S 18°50' E	Sheep	1/10th plus rest macroscopically examined	Natural	1983	January	18	NA	NA	NA	Merino	TRUE	FALSE	None	FALSE	TRUE	Grazer	1983	1	27.784	14.922	0.155	4.653	21.353
Sh44	Reinecke1987	Western Cape, South Africa	33°51' S 18°50' E	Sheep	1/10th plus rest macroscopically examined	Natural	1983	January	18	NA	NA	NA	Merino	TRUE	FALSE	None	FALSE	TRUE	Grazer	1983	1	27.784	14.922	0.155	4.653	21.353
Sh45	Reinecke1987	Western Cape, South Africa	33°51' S 18°50' E	Sheep	1/10th plus rest macroscopically examined	Natural	1982	December	22	NA	NA	NA	Merino	TRUE	FALSE	None	FALSE	TRUE	Grazer	1982	12	25.989	11.901	0.543	5.059	18.945
Sh46	Reinecke1987	Western Cape, South Africa	33°51' S 18°50' E	Sheep	1/10th plus rest macroscopically examined	Natural	1983	January	18	NA	NA	NA	Merino	TRUE	FALSE	None	FALSE	TRUE	Grazer	1983	1	27.784	14.922	0.155	4.653	21.353
Sh47	Reinecke1987	Western Cape, South Africa	33°51' S 18°50' E	Sheep	1/10th plus rest macroscopically examined	Natural	1983	January	3	NA	NA	NA	Merino	TRUE	FALSE	None	FALSE	TRUE	Grazer	1983	1	27.784	14.922	0.155	4.653	21.353
Sh48	Reinecke1987	Western Cape, South Africa	33°51' S 18°50' E	Sheep	1/10th plus rest macroscopically examined	Natural	1983	January	18	NA	NA	NA	Merino	TRUE	FALSE	None	FALSE	TRUE	Grazer	1983	1	27.784	14.922	0.155	4.653	21.353
Sh49	Reinecke1987	Western Cape, South Africa	33°51' S 18°50' E	Sheep	1/10th plus rest macroscopically examined	Natural	1983	January	22	NA	NA	NA	Merino	TRUE	FALSE	None	FALSE	TRUE	Grazer	1983	1	27.784	14.922	0.155	4.653	21.353
Sh50	Reinecke1987	Western Cape, South Africa	33°51' S 18°50' E	Sheep	1/10th plus rest macroscopically examined	Natural	1983	January	31	NA	NA	NA	Merino	TRUE	FALSE	None	FALSE	TRUE	Grazer	1983	1	27.784	14.922	0.155	4.653	21.353
Sh51	Reinecke1987	Western Cape, South Africa	33°51' S 18°50' E	Sheep	1/10th plus rest macroscopically examined	Natural	1983	February	7	NA	NA	NA	Merino	TRUE	FALSE	None	FALSE	TRUE	Grazer	1983	NA	NA	NA	NA	NA	NA
Sh52	Reinecke1987	Western Cape, South Africa	33°51' S 18°50' E	Sheep	1/10th plus rest macroscopically examined	Natural	1983	February	11	NA	NA	NA	Merino	TRUE	FALSE	None	FALSE	TRUE	Grazer	1983	NA	NA	NA	NA	NA	NA
Sh53	Reinecke1987	Western Cape, South Africa	33°51' S 18°50' E	Sheep	1/10th plus rest macroscopically examined	Natural	1983	February	22	NA	NA	NA	Merino	TRUE	FALSE	None	FALSE	TRUE	Grazer	1983	NA	NA	NA	NA	NA	NA
Sh54	Reinecke1987	Western Cape, South Africa	33°51' S 18°50' E	Sheep	1/10th plus rest macroscopically examined	Natural	1983	February	22	NA	NA	NA	Merino	TRUE	FALSE	None	FALSE	TRUE	Grazer	1983	NA	NA	NA	NA	NA	NA
Sh55	Reinecke1987	Western Cape, South Africa	33°51' S 18°50' E	Sheep	1/10th plus rest macroscopically examined	Natural	1983	February	22	NA	NA	NA	Merino	TRUE	FALSE	None	FALSE	TRUE	Grazer	1983	NA	NA	NA	NA	NA	NA
Sh56	Reinecke1987	Western Cape, South Africa	33°51' S 18°50' E	Sheep	1/10th plus rest macroscopically examined	Natural	1983	March	11	NA	NA	NA	Merino	TRUE	FALSE	None	FALSE	TRUE	Grazer	1983	3	25.824	13.568	1.163	5.027	19.696
Sh57	Reinecke1987	Western Cape, South Africa	33°51' S 18°50' E	Sheep	1/10th plus rest macroscopically examined	Natural	1983	April	10	NA	NA	NA	Merino	TRUE	FALSE	None	FALSE	TRUE	Grazer	1983	4	25.754	12.911	0.944	4.241	19.3325
Sh58	Reinecke1987	Western Cape, South Africa	33°51' S 18°50' E	Sheep	1/10th plus rest macroscopically examined	Natural	1983	April	10	NA	NA	NA	Merino	TRUE	FALSE	None	FALSE	TRUE	Grazer	1983	4	25.754	12.911	0.944	4.241	19.3325
Sh6	Reinecke1987	Western Cape, South Africa	33°51' S 18°50' E	Sheep	1/10th plus rest macroscopically examined	Natural	1982	June	9	NA	NA	NA	Merino	TRUE	FALSE	None	FALSE	TRUE	Grazer	1982	6	17.332	7.345	3.097	5.107	12.3385
Sh60	Reinecke1987	Western Cape, South Africa	33°51' S 18°50' E	Sheep	1/10th plus rest macroscopically examined	Natural	1983	May	10	NA	NA	NA	Merino	TRUE	FALSE	4 weeks	FALSE	TRUE	Grazer	1983	5	19.238	9.463	4.215	4.913	14.3505
Sh61	Reinecke1987	Western Cape, South Africa	33°51' S 18°50' E	Sheep	1/10th plus rest macroscopically examined	Natural	1983	May	10	NA	NA	NA	Merino	TRUE	FALSE	4 weeks	FALSE	TRUE	Grazer	1983	5	19.238	9.463	4.215	4.913	14.3505
Sh62	Reinecke1987	Western Cape, South Africa	33°51' S 18°50' E	Sheep	1/10th plus rest macroscopically examined	Natural	1983	May	10	NA	NA	NA	Merino	TRUE	FALSE	4 weeks	FALSE	TRUE	Grazer	1983	5	19.238	9.463	4.215	4.913	14.3505
Sh63	Reinecke1987	Western Cape, South Africa	33°51' S 18°50' E	Sheep	1/10th plus rest macroscopically examined	Natural	1983	June	9	NA	NA	NA	Merino	TRUE	FALSE	2 months	FALSE	TRUE	Grazer	1983	6	17.506	7.768	5.371	5.617	12.637
Sh64	Reinecke1987	Western Cape, South Africa	33°51' S 18°50' E	Sheep	1/10th plus rest macroscopically examined	Natural	1983	June	9	NA	NA	NA	Merino	TRUE	FALSE	2 months	FALSE	TRUE	Grazer	1983	6	17.506	7.768	5.371	5.617	12.637
Sh65	Reinecke1987	Western Cape, South Africa	33°51' S 18°50' E	Sheep	1/10th plus rest macroscopically examined	Natural	1983	June	9	NA	NA	NA	Merino	TRUE	FALSE	2 months	FALSE	TRUE	Grazer	1983	6	17.506	7.768	5.371	5.617	12.637
Sh66	Reinecke1987	Western Cape, South Africa	33°51' S 18°50' E	Sheep	1/10th plus rest macroscopically examined	Natural	1983	June	9	NA	NA	NA	Merino	TRUE	FALSE	2 months	FALSE	TRUE	Grazer	1983	6	17.506	7.768	5.371	5.617	12.637
Sh67	Reinecke1987	Western Cape, South Africa	33°51' S 18°50' E	Sheep	1/10th plus rest macroscopically examined	Natural	1983	July	5	NA	NA	NA	Merino	TRUE	FALSE	3 months	FALSE	TRUE	Grazer	1983	7	17.289	6.67	3.04	6.139	11.9795
Sh68	Reinecke1987	Western Cape, South Africa	33°51' S 18°50' E	Sheep	1/10th plus rest macroscopically examined	Natural	1983	July	5	NA	NA	NA	Merino	TRUE	FALSE	3 months	FALSE	TRUE	Grazer	1983	7	17.289	6.67	3.04	6.139	11.9795
Sh69	Reinecke1987	Western Cape, South Africa	33°51' S 18°50' E	Sheep	1/10th plus rest macroscopically examined	Natural	1983	July	5	NA	NA	NA	Merino	TRUE	FALSE	3 months	FALSE	TRUE	Grazer	1983	7	17.289	6.67	3.04	6.139	11.9795
Sh7	Reinecke1987	Western Cape, South Africa	33°51' S 18°50' E	Sheep	1/10th plus rest macroscopically examined	Natural	1982	June	9	NA	NA	NA	Merino	TRUE	FALSE	None	FALSE	TRUE	Grazer	1982	6	17.332	7.345	3.097	5.107	12.3385
Sh70	Reinecke1987	Western Cape, South Africa	33°51' S 18°50' E	Sheep	1/10th plus rest macroscopically examined	Natural	1983	July	5	NA	NA	NA	Merino	TRUE	FALSE	3 months	FALSE	TRUE	Grazer	1983	7	17.289	6.67	3.04	6.139	11.9795
Sh71	Reinecke1987	Western Cape, South Africa	33°51' S 18°50' E	Sheep	1/10th plus rest macroscopically examined	Natural	1983	July	18	NA	NA	NA	Merino	TRUE	FALSE	3 months	FALSE	TRUE	Grazer	1983	7	17.289	6.67	3.04	6.139	11.9795
Sh72	Reinecke1987	Western Cape, South Africa	33°51' S 18°50' E	Sheep	1/10th plus rest macroscopically examined	Natural	1983	July	19	NA	NA	NA	Merino	TRUE	FALSE	3 months	FALSE	TRUE	Grazer	1983	7	17.289	6.67	3.04	6.139	11.9795
Sh73	Reinecke1987	Western Cape, South Africa	33°51' S 18°50' E	Sheep	1/10th plus rest macroscopically examined	Natural	1983	August	6	NA	NA	NA	Merino	TRUE	FALSE	4 months	FALSE	TRUE	Grazer	1983	8	18.137	6.499	1.858	4.779	12.318
Sh74	Reinecke1987	Western Cape, South Africa	33°51' S 18°50' E	Sheep	1/10th plus rest macroscopically examined	Natural	1983	August	6	NA	NA	NA	Merino	TRUE	FALSE	4 months	FALSE	TRUE	Grazer	1983	8	18.137	6.499	1.858	4.779	12.318
Sh75	Reinecke1987	Western Cape, South Africa	33°51' S 18°50' E	Sheep	1/10th plus rest macroscopically examined	Natural	1983	August	30	NA	NA	NA	Merino	TRUE	FALSE	4 months	FALSE	TRUE	Grazer	1983	8	18.137	6.499	1.858	4.779	12.318
Sh76	Reinecke1987	Western Cape, South Africa	33°51' S 18°50' E	Sheep	1/10th plus rest macroscopically examined	Natural	1983	August	30	NA	NA	NA	Merino	TRUE	FALSE	4 months	FALSE	TRUE	Grazer	1983	8	18.137	6.499	1.858	4.779	12.318
Sh77	Reinecke1987	Western Cape, South Africa	33°51' S 18°50' E	Sheep	1/10th plus rest macroscopically examined	Natural	1983	August	30	NA	NA	NA	Merino	TRUE	FALSE	4 months	FALSE	TRUE	Grazer	1983	8	18.137	6.499	1.858	4.779	12.318
Sh78	Reinecke1987	Western Cape, South Africa	33°51' S 18°50' E	Sheep	1/10th plus rest macroscopically examined	Natural	1983	August	30	NA	NA	NA	Merino	TRUE	FALSE	4 months	FALSE	TRUE	Grazer	1983	8	18.137	6.499	1.858	4.779	12.318
Sh79	Reinecke1987	Western Cape, South Africa	33°51' S 18°50' E	Sheep	1/10th plus rest macroscopically examined	Natural	1983	September	27	NA	NA	NA	Merino	TRUE	FALSE	5 months	FALSE	TRUE	Grazer	1983	9	17.747	8.116	1.674	5.734	12.9315
Sh8	Reinecke1987	Western Cape, South Africa	33°51' S 18°50' E	Sheep	1/10th plus rest macroscopically examined	Natural	1982	June	9	NA	NA	NA	Merino	TRUE	FALSE	None	FALSE	TRUE	Grazer	1982	6	17.332	7.345	3.097	5.107	12.3385
Sh80	Reinecke1987	Western Cape, South Africa	33°51' S 18°50' E	Sheep	1/10th plus rest macroscopically examined	Natural	1983	September	27	NA	NA	NA	Merino	TRUE	FALSE	5 months	FALSE	TRUE	Grazer	1983	9	17.747	8.116	1.674	5.734	12.9315
Sh81	Reinecke1987	Western Cape, South Africa	33°51' S 18°50' E	Sheep	1/10th plus rest macroscopically examined	Natural	1983	September	27	NA	NA	NA	Merino	TRUE	FALSE	5 months	FALSE	TRUE	Grazer	1983	9	17.747	8.116	1.674	5.734	12.9315
Sh82	Reinecke1987	Western Cape, South Africa	33°51' S 18°50' E	Sheep	1/10th plus rest macroscopically examined	Natural	1983	September	27	NA	NA	NA	Merino	TRUE	FALSE	5 months	FALSE	TRUE	Grazer	1983	9	17.747	8.116	1.674	5.734	12.9315
Sh83	Reinecke1987	Western Cape, South Africa	33°51' S 18°50' E	Sheep	1/10th plus rest macroscopically examined	Natural	1983	October	25	NA	NA	NA	Merino	TRUE	FALSE	6 months	FALSE	TRUE	Grazer	1983	10	21.856	10.95	0.722	5.505	16.403
Sh84	Reinecke1987	Western Cape, South Africa	33°51' S 18°50' E	Sheep	1/10th plus rest macroscopically examined	Natural	1983	October	25	NA	NA	NA	Merino	TRUE	FALSE	6 months	FALSE	TRUE	Grazer	1983	10	21.856	10.95	0.722	5.505	16.403
Sh85	Reinecke1987	Western Cape, South Africa	33°51' S 18°50' E	Sheep	1/10th plus rest macroscopically examined	Natural	1983	October	25	NA	NA	NA	Merino	TRUE	FALSE	6 months	FALSE	TRUE	Grazer	1983	10	21.856	10.95	0.722	5.505	16.403
Sh86	Reinecke1987	Western Cape, South Africa	33°51' S 18°50' E	Sheep	1/10th plus rest macroscopically examined	Natural	1983	October	25	NA	NA	NA	Merino	TRUE	FALSE	6 months	FALSE	TRUE	Grazer	1983	10	21.856	10.95	0.722	5.505	16.403
Sh87	Reinecke1987	Western Cape, South Africa	33°51' S 18°50' E	Sheep	1/10th plus rest macroscopically examined	Natural	1983	November	22	NA	NA	NA	Merino	TRUE	FALSE	7 months	FALSE	TRUE	Grazer	1983	11	23.799	13.33	0.546	5.118	18.5645
Sh88	Reinecke1987	Western Cape, South Africa	33°51' S 18°50' E	Sheep	1/10th plus rest macroscopically examined	Natural	1983	November	22	NA	NA	NA	Merino	TRUE	FALSE	7 months	FALSE	TRUE	Grazer	1983	11	23.799	13.33	0.546	5.118	18.5645
Sh89	Reinecke1987	Western Cape, South Africa	33°51' S 18°50' E	Sheep	1/10th plus rest macroscopically examined	Natural	1983	November	22	NA	NA	NA	Merino	TRUE	FALSE	7 months	FALSE	TRUE	Grazer	1983	11	23.799	13.33	0.546	5.118	18.5645
Sh9	Reinecke1987	Western Cape, South Africa	33°51' S 18°50' E	Sheep	1/10th plus rest macroscopically examined	Natural	1982	June	9	NA	NA	NA	Merino	TRUE	FALSE	None	FALSE	TRUE	Grazer	1982	6	17.332	7.345	3.097	5.107	12.3385
Sh90	Reinecke1987	Western Cape, South Africa	33°51' S 18°50' E	Sheep	1/10th plus rest macroscopically examined	Natural	1983	November	22	NA	NA	NA	Merino	TRUE	FALSE	7 months	FALSE	TRUE	Grazer	1983	11	23.799	13.33	0.546	5.118	18.5645
Sh91	Reinecke1987	Western Cape, South Africa	33°51' S 18°50' E	Sheep	1/10th plus rest macroscopically examined	Natural	1983	December	9	NA	NA	NA	Merino	TRUE	FALSE	8 months	FALSE	TRUE	Grazer	1983	12	26.257	14.676	0.669	4.862	20.4665
Sh92	Reinecke1987	Western Cape, South Africa	33°51' S 18°50' E	Sheep	1/10th plus rest macroscopically examined	Natural	1983	December	9	NA	NA	NA	Merino	TRUE	FALSE	8 months	FALSE	TRUE	Grazer	1983	12	26.257	14.676	0.669	4.862	20.4665
Sh93	Reinecke1987	Western Cape, South Africa	33°51' S 18°50' E	Sheep	1/10th plus rest macroscopically examined	Natural	1983	December	9	NA	NA	NA	Merino	TRUE	FALSE	8 months	FALSE	TRUE	Grazer	1983	12	26.257	14.676	0.669	4.862	20.4665
Sh94	Reinecke1987	Western Cape, South Africa	33°51' S 18°50' E	Sheep	1/10th plus rest macroscopically examined	Natural	1983	December	9	NA	NA	NA	Merino	TRUE	FALSE	8 months	FALSE	TRUE	Grazer	1983	12	26.257	14.676	0.669	4.862	20.4665
Sh95	Reinecke1987	Western Cape, South Africa	33°51' S 18°50' E	Sheep	1/10th plus rest macroscopically examined	Natural	1984	March	6	NA	NA	NA	Merino	TRUE	FALSE	11 months	FALSE	TRUE	Grazer	1984	3	27.333	14.677	0.978	5.197	21.005
Sh96	Reinecke1987	Western Cape, South Africa	33°51' S 18°50' E	Sheep	1/10th plus rest macroscopically examined	Natural	1984	March	6	NA	NA	NA	Merino	TRUE	FALSE	11 months	FALSE	TRUE	Grazer	1984	3	27.333	14.677	0.978	5.197	21.005
Sh97	Reinecke1987	Western Cape, South Africa	33°51' S 18°50' E	Sheep	1/10th plus rest macroscopically examined	Natural	1984	March	6	NA	NA	NA	Merino	TRUE	FALSE	11 months	FALSE	TRUE	Grazer	1984	3	27.333	14.677	0.978	5.197	21.005
Sh98	Reinecke1987	Western Cape, South Africa	33°51' S 18°50' E	Sheep	1/10th plus rest macroscopically examined	Natural	1984	March	6	NA	NA	NA	Merino	TRUE	FALSE	11 months	FALSE	TRUE	Grazer	1984	3	27.333	14.677	0.978	5.197	21.005
Sh99	Reinecke1987	Western Cape, South Africa	33°51' S 18°50' E	Sheep	1/10th plus rest macroscopically examined	Natural	1984	March	6	NA	NA	NA	Merino	TRUE	FALSE	11 months	FALSE	TRUE	Grazer	1984	3	27.333	14.677	0.978	5.197	21.005
ShT1	Reinecke1989	Western Cape, South Africa	33°51' S 18°50' E	Sheep	1/10th plus rest macroscopically examined	Tracer	1984	January	17	NA	NA	NA	Merino	TRUE	FALSE	4 weeks	FALSE	TRUE	Grazer	1984	1	28.237	15.224	0.487	5.086	21.7305
ShT10	Reinecke1989	Western Cape, South Africa	33°51' S 18°50' E	Sheep	1/10th plus rest macroscopically examined	Tracer	1984	March	12	NA	NA	NA	Merino	TRUE	FALSE	4 weeks	FALSE	TRUE	Grazer	1984	3	27.333	14.677	0.978	5.197	21.005
ShT100	Reinecke1989	Western Cape, South Africa	33°51' S 18°50' E	Sheep	1/10th plus rest macroscopically examined	Tracer	1985	November	19	NA	NA	NA	Merino	TRUE	FALSE	8 weeks	FALSE	TRUE	Grazer	1985	11	25.803	15.147	0.545	5.668	20.475
ShT11	Reinecke1989	Western Cape, South Africa	33°51' S 18°50' E	Sheep	1/10th plus rest macroscopically examined	Tracer	1984	March	12	NA	NA	NA	Merino	TRUE	FALSE	4 weeks	FALSE	TRUE	Grazer	1984	3	27.333	14.677	0.978	5.197	21.005
ShT12	Reinecke1989	Western Cape, South Africa	33°51' S 18°50' E	Sheep	1/10th plus rest macroscopically examined	Tracer	1984	March	12	NA	NA	NA	Merino	TRUE	FALSE	4 weeks	FALSE	TRUE	Grazer	1984	3	27.333	14.677	0.978	5.197	21.005
ShT13	Reinecke1989	Western Cape, South Africa	33°51' S 18°50' E	Sheep	1/10th plus rest macroscopically examined	Tracer	1984	April	10	NA	NA	NA	Merino	TRUE	FALSE	4 weeks	FALSE	TRUE	Grazer	1984	4	25.136	11.718	1.107	3.808	18.427
ShT14	Reinecke1989	Western Cape, South Africa	33°51' S 18°50' E	Sheep	1/10th plus rest macroscopically examined	Tracer	1984	April	10	NA	NA	NA	Merino	TRUE	FALSE	4 weeks	FALSE	TRUE	Grazer	1984	4	25.136	11.718	1.107	3.808	18.427
ShT15	Reinecke1989	Western Cape, South Africa	33°51' S 18°50' E	Sheep	1/10th plus rest macroscopically examined	Tracer	1984	April	10	NA	NA	NA	Merino	TRUE	FALSE	4 weeks	FALSE	TRUE	Grazer	1984	4	25.136	11.718	1.107	3.808	18.427
ShT16	Reinecke1989	Western Cape, South Africa	33°51' S 18°50' E	Sheep	1/10th plus rest macroscopically examined	Tracer	1984	April	10	NA	NA	NA	Merino	TRUE	FALSE	4 weeks	FALSE	TRUE	Grazer	1984	4	25.136	11.718	1.107	3.808	18.427
ShT17	Reinecke1989	Western Cape, South Africa	33°51' S 18°50' E	Sheep	1/10th plus rest macroscopically examined	Tracer	1984	May	8	NA	NA	NA	Merino	TRUE	FALSE	4 weeks	FALSE	TRUE	Grazer	1984	5	18.965	9.778	6.293	5.526	14.3715
ShT18	Reinecke1989	Western Cape, South Africa	33°51' S 18°50' E	Sheep	1/10th plus rest macroscopically examined	Tracer	1984	May	8	NA	NA	NA	Merino	TRUE	FALSE	4 weeks	FALSE	TRUE	Grazer	1984	5	18.965	9.778	6.293	5.526	14.3715
ShT19	Reinecke1989	Western Cape, South Africa	33°51' S 18°50' E	Sheep	1/10th plus rest macroscopically examined	Tracer	1984	May	8	NA	NA	NA	Merino	TRUE	FALSE	4 weeks	FALSE	TRUE	Grazer	1984	5	18.965	9.778	6.293	5.526	14.3715
ShT2	Reinecke1989	Western Cape, South Africa	33°51' S 18°50' E	Sheep	1/10th plus rest macroscopically examined	Tracer	1984	January	17	NA	NA	NA	Merino	TRUE	FALSE	4 weeks	FALSE	TRUE	Grazer	1984	1	28.237	15.224	0.487	5.086	21.7305
ShT20	Reinecke1989	Western Cape, South Africa	33°51' S 18°50' E	Sheep	1/10th plus rest macroscopically examined	Tracer	1984	May	8	NA	NA	NA	Merino	TRUE	FALSE	4 weeks	FALSE	TRUE	Grazer	1984	5	18.965	9.778	6.293	5.526	14.3715
ShT21	Reinecke1989	Western Cape, South Africa	33°51' S 18°50' E	Sheep	1/10th plus rest macroscopically examined	Tracer	1984	June	6	NA	NA	NA	Merino	TRUE	FALSE	4 weeks	FALSE	TRUE	Grazer	1984	6	18.836	8.267	1.605	5.281	13.5515
ShT22	Reinecke1989	Western Cape, South Africa	33°51' S 18°50' E	Sheep	1/10th plus rest macroscopically examined	Tracer	1984	June	6	NA	NA	NA	Merino	TRUE	FALSE	4 weeks	FALSE	TRUE	Grazer	1984	6	18.836	8.267	1.605	5.281	13.5515
ShT23	Reinecke1989	Western Cape, South Africa	33°51' S 18°50' E	Sheep	1/10th plus rest macroscopically examined	Tracer	1984	June	6	NA	NA	NA	Merino	TRUE	FALSE	4 weeks	FALSE	TRUE	Grazer	1984	6	18.836	8.267	1.605	5.281	13.5515
ShT24	Reinecke1989	Western Cape, South Africa	33°51' S 18°50' E	Sheep	1/10th plus rest macroscopically examined	Tracer	1984	June	6	NA	NA	NA	Merino	TRUE	FALSE	4 weeks	FALSE	TRUE	Grazer	1984	6	18.836	8.267	1.605	5.281	13.5515
ShT25	Reinecke1989	Western Cape, South Africa	33°51' S 18°50' E	Sheep	1/10th plus rest macroscopically examined	Tracer	1984	July	3	NA	NA	NA	Merino	TRUE	FALSE	4 weeks	FALSE	TRUE	Grazer	1984	7	17.806	7.481	2.561	5.737	12.6435
ShT26	Reinecke1989	Western Cape, South Africa	33°51' S 18°50' E	Sheep	1/10th plus rest macroscopically examined	Tracer	1984	July	3	NA	NA	NA	Merino	TRUE	FALSE	4 weeks	FALSE	TRUE	Grazer	1984	7	17.806	7.481	2.561	5.737	12.6435
ShT27	Reinecke1989	Western Cape, South Africa	33°51' S 18°50' E	Sheep	1/10th plus rest macroscopically examined	Tracer	1984	July	3	NA	NA	NA	Merino	TRUE	FALSE	4 weeks	FALSE	TRUE	Grazer	1984	7	17.806	7.481	2.561	5.737	12.6435
ShT28	Reinecke1989	Western Cape, South Africa	33°51' S 18°50' E	Sheep	1/10th plus rest macroscopically examined	Tracer	1984	July	3	NA	NA	NA	Merino	TRUE	FALSE	4 weeks	FALSE	TRUE	Grazer	1984	7	17.806	7.481	2.561	5.737	12.6435
ShT29	Reinecke1989	Western Cape, South Africa	33°51' S 18°50' E	Sheep	1/10th plus rest macroscopically examined	Tracer	1984	July	31	NA	NA	NA	Merino	TRUE	FALSE	4 weeks	FALSE	TRUE	Grazer	1984	7	17.806	7.481	2.561	5.737	12.6435
ShT3	Reinecke1989	Western Cape, South Africa	33°51' S 18°50' E	Sheep	1/10th plus rest macroscopically examined	Tracer	1984	January	17	NA	NA	NA	Merino	TRUE	FALSE	4 weeks	FALSE	TRUE	Grazer	1984	1	28.237	15.224	0.487	5.086	21.7305
ShT30	Reinecke1989	Western Cape, South Africa	33°51' S 18°50' E	Sheep	1/10th plus rest macroscopically examined	Tracer	1984	July	31	NA	NA	NA	Merino	TRUE	FALSE	4 weeks	FALSE	TRUE	Grazer	1984	7	17.806	7.481	2.561	5.737	12.6435
ShT31	Reinecke1989	Western Cape, South Africa	33°51' S 18°50' E	Sheep	1/10th plus rest macroscopically examined	Tracer	1984	July	31	NA	NA	NA	Merino	TRUE	FALSE	4 weeks	FALSE	TRUE	Grazer	1984	7	17.806	7.481	2.561	5.737	12.6435
ShT32	Reinecke1989	Western Cape, South Africa	33°51' S 18°50' E	Sheep	1/10th plus rest macroscopically examined	Tracer	1984	July	31	NA	NA	NA	Merino	TRUE	FALSE	4 weeks	FALSE	TRUE	Grazer	1984	7	17.806	7.481	2.561	5.737	12.6435
ShT33	Reinecke1989	Western Cape, South Africa	33°51' S 18°50' E	Sheep	1/10th plus rest macroscopically examined	Tracer	1984	August	28	NA	NA	NA	Merino	TRUE	FALSE	4 weeks	FALSE	TRUE	Grazer	1984	8	18.256	7.718	0.837	4.927	12.987
ShT34	Reinecke1989	Western Cape, South Africa	33°51' S 18°50' E	Sheep	1/10th plus rest macroscopically examined	Tracer	1984	August	28	NA	NA	NA	Merino	TRUE	FALSE	4 weeks	FALSE	TRUE	Grazer	1984	8	18.256	7.718	0.837	4.927	12.987
ShT35	Reinecke1989	Western Cape, South Africa	33°51' S 18°50' E	Sheep	1/10th plus rest macroscopically examined	Tracer	1984	August	28	NA	NA	NA	Merino	TRUE	FALSE	4 weeks	FALSE	TRUE	Grazer	1984	8	18.256	7.718	0.837	4.927	12.987
ShT36	Reinecke1989	Western Cape, South Africa	33°51' S 18°50' E	Sheep	1/10th plus rest macroscopically examined	Tracer	1984	August	28	NA	NA	NA	Merino	TRUE	FALSE	4 weeks	FALSE	TRUE	Grazer	1984	8	18.256	7.718	0.837	4.927	12.987
ShT37	Reinecke1989	Western Cape, South Africa	33°51' S 18°50' E	Sheep	1/10th plus rest macroscopically examined	Tracer	1984	September	25	NA	NA	NA	Merino	TRUE	FALSE	4 weeks	FALSE	TRUE	Grazer	1984	9	19.713	8.663	3.45	5.524	14.188
ShT38	Reinecke1989	Western Cape, South Africa	33°51' S 18°50' E	Sheep	1/10th plus rest macroscopically examined	Tracer	1984	September	25	NA	NA	NA	Merino	TRUE	FALSE	4 weeks	FALSE	TRUE	Grazer	1984	9	19.713	8.663	3.45	5.524	14.188
ShT39	Reinecke1989	Western Cape, South Africa	33°51' S 18°50' E	Sheep	1/10th plus rest macroscopically examined	Tracer	1984	September	25	NA	NA	NA	Merino	TRUE	FALSE	4 weeks	FALSE	TRUE	Grazer	1984	9	19.713	8.663	3.45	5.524	14.188
ShT4	Reinecke1989	Western Cape, South Africa	33°51' S 18°50' E	Sheep	1/10th plus rest macroscopically examined	Tracer	1984	January	17	NA	NA	NA	Merino	TRUE	FALSE	4 weeks	FALSE	TRUE	Grazer	1984	1	28.237	15.224	0.487	5.086	21.7305
ShT40	Reinecke1989	Western Cape, South Africa	33°51' S 18°50' E	Sheep	1/10th plus rest macroscopically examined	Tracer	1984	September	25	NA	NA	NA	Merino	TRUE	FALSE	4 weeks	FALSE	TRUE	Grazer	1984	9	19.713	8.663	3.45	5.524	14.188
ShT41	Reinecke1989	Western Cape, South Africa	33°51' S 18°50' E	Sheep	1/10th plus rest macroscopically examined	Tracer	1984	October	23	NA	NA	NA	Merino	TRUE	FALSE	4 weeks	FALSE	TRUE	Grazer	1984	10	21.182	10.532	2.423	5.687	15.857
ShT42	Reinecke1989	Western Cape, South Africa	33°51' S 18°50' E	Sheep	1/10th plus rest macroscopically examined	Tracer	1984	October	23	NA	NA	NA	Merino	TRUE	FALSE	4 weeks	FALSE	TRUE	Grazer	1984	10	21.182	10.532	2.423	5.687	15.857
ShT43	Reinecke1989	Western Cape, South Africa	33°51' S 18°50' E	Sheep	1/10th plus rest macroscopically examined	Tracer	1984	October	23	NA	NA	NA	Merino	TRUE	FALSE	4 weeks	FALSE	TRUE	Grazer	1984	10	21.182	10.532	2.423	5.687	15.857
ShT44	Reinecke1989	Western Cape, South Africa	33°51' S 18°50' E	Sheep	1/10th plus rest macroscopically examined	Tracer	1984	October	23	NA	NA	NA	Merino	TRUE	FALSE	4 weeks	FALSE	TRUE	Grazer	1984	10	21.182	10.532	2.423	5.687	15.857
ShT45	Reinecke1989	Western Cape, South Africa	33°51' S 18°50' E	Sheep	1/10th plus rest macroscopically examined	Tracer	1984	November	20	NA	NA	NA	Merino	TRUE	FALSE	4 weeks	FALSE	TRUE	Grazer	1984	11	25.492	13.473	0.089	5.677	19.4825
ShT46	Reinecke1989	Western Cape, South Africa	33°51' S 18°50' E	Sheep	1/10th plus rest macroscopically examined	Tracer	1984	November	20	NA	NA	NA	Merino	TRUE	FALSE	4 weeks	FALSE	TRUE	Grazer	1984	11	25.492	13.473	0.089	5.677	19.4825
ShT47	Reinecke1989	Western Cape, South Africa	33°51' S 18°50' E	Sheep	1/10th plus rest macroscopically examined	Tracer	1984	November	20	NA	NA	NA	Merino	TRUE	FALSE	4 weeks	FALSE	TRUE	Grazer	1984	11	25.492	13.473	0.089	5.677	19.4825
ShT48	Reinecke1989	Western Cape, South Africa	33°51' S 18°50' E	Sheep	1/10th plus rest macroscopically examined	Tracer	1984	November	20	NA	NA	NA	Merino	TRUE	FALSE	4 weeks	FALSE	TRUE	Grazer	1984	11	25.492	13.473	0.089	5.677	19.4825
ShT49	Reinecke1989	Western Cape, South Africa	33°51' S 18°50' E	Sheep	1/10th plus rest macroscopically examined	Tracer	1984	December	18	NA	NA	NA	Merino	TRUE	FALSE	4 weeks	FALSE	TRUE	Grazer	1984	12	24.66	13.491	2.086	5.346	19.0755
ShT5	Reinecke1989	Western Cape, South Africa	33°51' S 18°50' E	Sheep	1/10th plus rest macroscopically examined	Tracer	1984	February	14	NA	NA	NA	Merino	TRUE	FALSE	4 weeks	FALSE	TRUE	Grazer	1984	NA	NA	NA	NA	NA	NA
ShT50	Reinecke1989	Western Cape, South Africa	33°51' S 18°50' E	Sheep	1/10th plus rest macroscopically examined	Tracer	1984	December	18	NA	NA	NA	Merino	TRUE	FALSE	4 weeks	FALSE	TRUE	Grazer	1984	12	24.66	13.491	2.086	5.346	19.0755
ShT51	Reinecke1989	Western Cape, South Africa	33°51' S 18°50' E	Sheep	1/10th plus rest macroscopically examined	Tracer	1984	December	18	NA	NA	NA	Merino	TRUE	FALSE	4 weeks	FALSE	TRUE	Grazer	1984	12	24.66	13.491	2.086	5.346	19.0755
ShT52	Reinecke1989	Western Cape, South Africa	33°51' S 18°50' E	Sheep	1/10th plus rest macroscopically examined	Tracer	1984	December	18	NA	NA	NA	Merino	TRUE	FALSE	4 weeks	FALSE	TRUE	Grazer	1984	12	24.66	13.491	2.086	5.346	19.0755
ShT53	Reinecke1989	Western Cape, South Africa	33°51' S 18°50' E	Sheep	1/10th plus rest macroscopically examined	Tracer	1985	January	15	NA	NA	NA	Merino	TRUE	FALSE	8 weeks	FALSE	TRUE	Grazer	1985	1	27.446	15.684	1.19	5.578	21.565
ShT54	Reinecke1989	Western Cape, South Africa	33°51' S 18°50' E	Sheep	1/10th plus rest macroscopically examined	Tracer	1985	January	15	NA	NA	NA	Merino	TRUE	FALSE	8 weeks	FALSE	TRUE	Grazer	1985	1	27.446	15.684	1.19	5.578	21.565
ShT55	Reinecke1989	Western Cape, South Africa	33°51' S 18°50' E	Sheep	1/10th plus rest macroscopically examined	Tracer	1985	January	15	NA	NA	NA	Merino	TRUE	FALSE	8 weeks	FALSE	TRUE	Grazer	1985	1	27.446	15.684	1.19	5.578	21.565
ShT56	Reinecke1989	Western Cape, South Africa	33°51' S 18°50' E	Sheep	1/10th plus rest macroscopically examined	Tracer	1985	January	15	NA	NA	NA	Merino	TRUE	FALSE	8 weeks	FALSE	TRUE	Grazer	1985	1	27.446	15.684	1.19	5.578	21.565
ShT57	Reinecke1989	Western Cape, South Africa	33°51' S 18°50' E	Sheep	1/10th plus rest macroscopically examined	Tracer	1985	February	12	NA	NA	NA	Merino	TRUE	FALSE	8 weeks	FALSE	TRUE	Grazer	1985	NA	NA	NA	NA	NA	NA
ShT58	Reinecke1989	Western Cape, South Africa	33°51' S 18°50' E	Sheep	1/10th plus rest macroscopically examined	Tracer	1985	February	12	NA	NA	NA	Merino	TRUE	FALSE	8 weeks	FALSE	TRUE	Grazer	1985	NA	NA	NA	NA	NA	NA
ShT59	Reinecke1989	Western Cape, South Africa	33°51' S 18°50' E	Sheep	1/10th plus rest macroscopically examined	Tracer	1985	February	12	NA	NA	NA	Merino	TRUE	FALSE	8 weeks	FALSE	TRUE	Grazer	1985	NA	NA	NA	NA	NA	NA
ShT6	Reinecke1989	Western Cape, South Africa	33°51' S 18°50' E	Sheep	1/10th plus rest macroscopically examined	Tracer	1984	February	14	NA	NA	NA	Merino	TRUE	FALSE	4 weeks	FALSE	TRUE	Grazer	1984	NA	NA	NA	NA	NA	NA
ShT60	Reinecke1989	Western Cape, South Africa	33°51' S 18°50' E	Sheep	1/10th plus rest macroscopically examined	Tracer	1985	February	12	NA	NA	NA	Merino	TRUE	FALSE	8 weeks	FALSE	TRUE	Grazer	1985	NA	NA	NA	NA	NA	NA
ShT61	Reinecke1989	Western Cape, South Africa	33°51' S 18°50' E	Sheep	1/10th plus rest macroscopically examined	Tracer	1985	March	12	NA	NA	NA	Merino	TRUE	FALSE	8 weeks	FALSE	TRUE	Grazer	1985	3	25.321	13.671	2.509	5.203	19.496
ShT62	Reinecke1989	Western Cape, South Africa	33°51' S 18°50' E	Sheep	1/10th plus rest macroscopically examined	Tracer	1985	March	12	NA	NA	NA	Merino	TRUE	FALSE	8 weeks	FALSE	TRUE	Grazer	1985	3	25.321	13.671	2.509	5.203	19.496
ShT63	Reinecke1989	Western Cape, South Africa	33°51' S 18°50' E	Sheep	1/10th plus rest macroscopically examined	Tracer	1985	March	12	NA	NA	NA	Merino	TRUE	FALSE	8 weeks	FALSE	TRUE	Grazer	1985	3	25.321	13.671	2.509	5.203	19.496
ShT64	Reinecke1989	Western Cape, South Africa	33°51' S 18°50' E	Sheep	1/10th plus rest macroscopically examined	Tracer	1985	March	12	NA	NA	NA	Merino	TRUE	FALSE	8 weeks	FALSE	TRUE	Grazer	1985	3	25.321	13.671	2.509	5.203	19.496
ShT65	Reinecke1989	Western Cape, South Africa	33°51' S 18°50' E	Sheep	1/10th plus rest macroscopically examined	Tracer	1985	April	19	NA	NA	NA	Merino	TRUE	FALSE	8 weeks	FALSE	TRUE	Grazer	1985	4	23.99	11.834	1.885	4.995	17.912
ShT66	Reinecke1989	Western Cape, South Africa	33°51' S 18°50' E	Sheep	1/10th plus rest macroscopically examined	Tracer	1985	April	19	NA	NA	NA	Merino	TRUE	FALSE	8 weeks	FALSE	TRUE	Grazer	1985	4	23.99	11.834	1.885	4.995	17.912
ShT67	Reinecke1989	Western Cape, South Africa	33°51' S 18°50' E	Sheep	1/10th plus rest macroscopically examined	Tracer	1985	April	19	NA	NA	NA	Merino	TRUE	FALSE	8 weeks	FALSE	TRUE	Grazer	1985	4	23.99	11.834	1.885	4.995	17.912
ShT68	Reinecke1989	Western Cape, South Africa	33°51' S 18°50' E	Sheep	1/10th plus rest macroscopically examined	Tracer	1985	April	19	NA	NA	NA	Merino	TRUE	FALSE	8 weeks	FALSE	TRUE	Grazer	1985	4	23.99	11.834	1.885	4.995	17.912
ShT69	Reinecke1989	Western Cape, South Africa	33°51' S 18°50' E	Sheep	1/10th plus rest macroscopically examined	Tracer	1985	May	7	NA	NA	NA	Merino	TRUE	FALSE	8 weeks	FALSE	TRUE	Grazer	1985	5	21.857	9.226	0.913	4.451	15.5415
ShT7	Reinecke1989	Western Cape, South Africa	33°51' S 18°50' E	Sheep	1/10th plus rest macroscopically examined	Tracer	1984	February	14	NA	NA	NA	Merino	TRUE	FALSE	4 weeks	FALSE	TRUE	Grazer	1984	NA	NA	NA	NA	NA	NA
ShT70	Reinecke1989	Western Cape, South Africa	33°51' S 18°50' E	Sheep	1/10th plus rest macroscopically examined	Tracer	1985	May	7	NA	NA	NA	Merino	TRUE	FALSE	8 weeks	FALSE	TRUE	Grazer	1985	5	21.857	9.226	0.913	4.451	15.5415
ShT71	Reinecke1989	Western Cape, South Africa	33°51' S 18°50' E	Sheep	1/10th plus rest macroscopically examined	Tracer	1985	May	7	NA	NA	NA	Merino	TRUE	FALSE	8 weeks	FALSE	TRUE	Grazer	1985	5	21.857	9.226	0.913	4.451	15.5415
ShT72	Reinecke1989	Western Cape, South Africa	33°51' S 18°50' E	Sheep	1/10th plus rest macroscopically examined	Tracer	1985	May	7	NA	NA	NA	Merino	TRUE	FALSE	8 weeks	FALSE	TRUE	Grazer	1985	5	21.857	9.226	0.913	4.451	15.5415
ShT73	Reinecke1989	Western Cape, South Africa	33°51' S 18°50' E	Sheep	1/10th plus rest macroscopically examined	Tracer	1985	June	4	NA	NA	NA	Merino	TRUE	FALSE	8 weeks	FALSE	TRUE	Grazer	1985	6	18.599	8.737	2.445	4.946	13.668
ShT74	Reinecke1989	Western Cape, South Africa	33°51' S 18°50' E	Sheep	1/10th plus rest macroscopically examined	Tracer	1985	June	4	NA	NA	NA	Merino	TRUE	FALSE	8 weeks	FALSE	TRUE	Grazer	1985	6	18.599	8.737	2.445	4.946	13.668
ShT75	Reinecke1989	Western Cape, South Africa	33°51' S 18°50' E	Sheep	1/10th plus rest macroscopically examined	Tracer	1985	June	4	NA	NA	NA	Merino	TRUE	FALSE	8 weeks	FALSE	TRUE	Grazer	1985	6	18.599	8.737	2.445	4.946	13.668
ShT76	Reinecke1989	Western Cape, South Africa	33°51' S 18°50' E	Sheep	1/10th plus rest macroscopically examined	Tracer	1985	June	4	NA	NA	NA	Merino	TRUE	FALSE	8 weeks	FALSE	TRUE	Grazer	1985	6	18.599	8.737	2.445	4.946	13.668
ShT77	Reinecke1989	Western Cape, South Africa	33°51' S 18°50' E	Sheep	1/10th plus rest macroscopically examined	Tracer	1985	July	2	NA	NA	NA	Merino	TRUE	FALSE	8 weeks	FALSE	TRUE	Grazer	1985	7	17.047	6.503	5.992	4.375	11.775
ShT78	Reinecke1989	Western Cape, South Africa	33°51' S 18°50' E	Sheep	1/10th plus rest macroscopically examined	Tracer	1985	July	2	NA	NA	NA	Merino	TRUE	FALSE	8 weeks	FALSE	TRUE	Grazer	1985	7	17.047	6.503	5.992	4.375	11.775
ShT79	Reinecke1989	Western Cape, South Africa	33°51' S 18°50' E	Sheep	1/10th plus rest macroscopically examined	Tracer	1985	July	2	NA	NA	NA	Merino	TRUE	FALSE	8 weeks	FALSE	TRUE	Grazer	1985	7	17.047	6.503	5.992	4.375	11.775
ShT8	Reinecke1989	Western Cape, South Africa	33°51' S 18°50' E	Sheep	1/10th plus rest macroscopically examined	Tracer	1984	February	14	NA	NA	NA	Merino	TRUE	FALSE	4 weeks	FALSE	TRUE	Grazer	1984	NA	NA	NA	NA	NA	NA
ShT80	Reinecke1989	Western Cape, South Africa	33°51' S 18°50' E	Sheep	1/10th plus rest macroscopically examined	Tracer	1985	July	2	NA	NA	NA	Merino	TRUE	FALSE	8 weeks	FALSE	TRUE	Grazer	1985	7	17.047	6.503	5.992	4.375	11.775
ShT81	Reinecke1989	Western Cape, South Africa	33°51' S 18°50' E	Sheep	1/10th plus rest macroscopically examined	Tracer	1985	July	30	NA	NA	NA	Merino	TRUE	FALSE	8 weeks	FALSE	TRUE	Grazer	1985	7	17.047	6.503	5.992	4.375	11.775
ShT82	Reinecke1989	Western Cape, South Africa	33°51' S 18°50' E	Sheep	1/10th plus rest macroscopically examined	Tracer	1985	July	30	NA	NA	NA	Merino	TRUE	FALSE	8 weeks	FALSE	TRUE	Grazer	1985	7	17.047	6.503	5.992	4.375	11.775
ShT83	Reinecke1989	Western Cape, South Africa	33°51' S 18°50' E	Sheep	1/10th plus rest macroscopically examined	Tracer	1985	July	30	NA	NA	NA	Merino	TRUE	FALSE	8 weeks	FALSE	TRUE	Grazer	1985	7	17.047	6.503	5.992	4.375	11.775
ShT84	Reinecke1989	Western Cape, South Africa	33°51' S 18°50' E	Sheep	1/10th plus rest macroscopically examined	Tracer	1985	July	30	NA	NA	NA	Merino	TRUE	FALSE	8 weeks	FALSE	TRUE	Grazer	1985	7	17.047	6.503	5.992	4.375	11.775
ShT85	Reinecke1989	Western Cape, South Africa	33°51' S 18°50' E	Sheep	1/10th plus rest macroscopically examined	Tracer	1985	August	26	NA	NA	NA	Merino	TRUE	FALSE	8 weeks	FALSE	TRUE	Grazer	1985	8	19.262	7.788	2.108	5.437	13.525
ShT86	Reinecke1989	Western Cape, South Africa	33°51' S 18°50' E	Sheep	1/10th plus rest macroscopically examined	Tracer	1985	August	26	NA	NA	NA	Merino	TRUE	FALSE	8 weeks	FALSE	TRUE	Grazer	1985	8	19.262	7.788	2.108	5.437	13.525
ShT87	Reinecke1989	Western Cape, South Africa	33°51' S 18°50' E	Sheep	1/10th plus rest macroscopically examined	Tracer	1985	August	26	NA	NA	NA	Merino	TRUE	FALSE	8 weeks	FALSE	TRUE	Grazer	1985	8	19.262	7.788	2.108	5.437	13.525
ShT89	Reinecke1989	Western Cape, South Africa	33°51' S 18°50' E	Sheep	1/10th plus rest macroscopically examined	Tracer	1985	September	24	NA	NA	NA	Merino	TRUE	FALSE	8 weeks	FALSE	TRUE	Grazer	1985	9	20.434	8.165	1.009	5.406	14.2995
ShT9	Reinecke1989	Western Cape, South Africa	33°51' S 18°50' E	Sheep	1/10th plus rest macroscopically examined	Tracer	1984	March	12	NA	NA	NA	Merino	TRUE	FALSE	4 weeks	FALSE	TRUE	Grazer	1984	3	27.333	14.677	0.978	5.197	21.005
ShT90	Reinecke1989	Western Cape, South Africa	33°51' S 18°50' E	Sheep	1/10th plus rest macroscopically examined	Tracer	1985	September	24	NA	NA	NA	Merino	TRUE	FALSE	8 weeks	FALSE	TRUE	Grazer	1985	9	20.434	8.165	1.009	5.406	14.2995
ShT91	Reinecke1989	Western Cape, South Africa	33°51' S 18°50' E	Sheep	1/10th plus rest macroscopically examined	Tracer	1985	September	24	NA	NA	NA	Merino	TRUE	FALSE	8 weeks	FALSE	TRUE	Grazer	1985	9	20.434	8.165	1.009	5.406	14.2995
ShT92	Reinecke1989	Western Cape, South Africa	33°51' S 18°50' E	Sheep	1/10th plus rest macroscopically examined	Tracer	1985	September	24	NA	NA	NA	Merino	TRUE	FALSE	8 weeks	FALSE	TRUE	Grazer	1985	9	20.434	8.165	1.009	5.406	14.2995
ShT93	Reinecke1989	Western Cape, South Africa	33°51' S 18°50' E	Sheep	1/10th plus rest macroscopically examined	Tracer	1985	October	22	NA	NA	NA	Merino	TRUE	FALSE	8 weeks	FALSE	TRUE	Grazer	1985	10	22.427	11.996	1.322	6.169	17.2115
ShT94	Reinecke1989	Western Cape, South Africa	33°51' S 18°50' E	Sheep	1/10th plus rest macroscopically examined	Tracer	1985	October	22	NA	NA	NA	Merino	TRUE	FALSE	8 weeks	FALSE	TRUE	Grazer	1985	10	22.427	11.996	1.322	6.169	17.2115
ShT95	Reinecke1989	Western Cape, South Africa	33°51' S 18°50' E	Sheep	1/10th plus rest macroscopically examined	Tracer	1985	October	22	NA	NA	NA	Merino	TRUE	FALSE	8 weeks	FALSE	TRUE	Grazer	1985	10	22.427	11.996	1.322	6.169	17.2115
ShT96	Reinecke1989	Western Cape, South Africa	33°51' S 18°50' E	Sheep	1/10th plus rest macroscopically examined	Tracer	1985	October	22	NA	NA	NA	Merino	TRUE	FALSE	8 weeks	FALSE	TRUE	Grazer	1985	10	22.427	11.996	1.322	6.169	17.2115
ShT97	Reinecke1989	Western Cape, South Africa	33°51' S 18°50' E	Sheep	1/10th plus rest macroscopically examined	Tracer	1985	November	19	NA	NA	NA	Merino	TRUE	FALSE	8 weeks	FALSE	TRUE	Grazer	1985	11	25.803	15.147	0.545	5.668	20.475
ShT98	Reinecke1989	Western Cape, South Africa	33°51' S 18°50' E	Sheep	1/10th plus rest macroscopically examined	Tracer	1985	November	19	NA	NA	NA	Merino	TRUE	FALSE	8 weeks	FALSE	TRUE	Grazer	1985	11	25.803	15.147	0.545	5.668	20.475
ShT99	Reinecke1989	Western Cape, South Africa	33°51' S 18°50' E	Sheep	1/10th plus rest macroscopically examined	Tracer	1985	November	19	NA	NA	NA	Merino	TRUE	FALSE	8 weeks	FALSE	TRUE	Grazer	1985	11	25.803	15.147	0.545	5.668	20.475
SM0011	Muller1968	Cape, South Africa	34°0' S 22°25' E	Sheep	see reference	Natural	1960	November	9	NA	4	Juvenile	Merino	TRUE	FALSE	None	FALSE	TRUE	Grazer	1960	11	23.016	12.447	1.493	5.664	17.7315
SM0014	Muller1968	Cape, South Africa	34°0' S 22°25' E	Sheep	see reference	Natural	1960	December	21	NA	5	Juvenile	Merino	TRUE	FALSE	None	FALSE	TRUE	Grazer	1960	12	25.16	13.797	3.103	5.553	19.4785
SM0015	Muller1968	Cape, South Africa	34°0' S 22°25' E	Sheep	see reference	Tracer	1960	October	12	NA	3	Juvenile	Merino	TRUE	FALSE	None	FALSE	TRUE	Grazer	1960	10	21.675	10.125	1.004	4.738	15.9
SM0016	Muller1968	Cape, South Africa	34°0' S 22°25' E	Sheep	see reference	Tracer	1960	October	26	NA	3	Juvenile	Merino	TRUE	FALSE	None	FALSE	TRUE	Grazer	1960	10	21.675	10.125	1.004	4.738	15.9
SM0017	Muller1968	Cape, South Africa	34°0' S 22°25' E	Sheep	see reference	Tracer	1960	October	26	NA	3	Juvenile	Merino	TRUE	FALSE	None	FALSE	TRUE	Grazer	1960	10	21.675	10.125	1.004	4.738	15.9
SM0018	Muller1968	Cape, South Africa	34°0' S 22°25' E	Sheep	see reference	Tracer	1960	November	23	NA	4	Juvenile	Merino	TRUE	FALSE	None	FALSE	TRUE	Grazer	1960	11	23.016	12.447	1.493	5.664	17.7315
SM0019	Muller1968	Cape, South Africa	34°0' S 22°25' E	Sheep	see reference	Tracer	1961	March	1	NA	8	Juvenile	Merino	TRUE	FALSE	None	FALSE	TRUE	Grazer	1961	3	24.334	14.559	3.729	4.301	19.4465
SM0020	Muller1968	Cape, South Africa	34°0' S 22°25' E	Sheep	see reference	Tracer	1961	March	28	NA	8	Juvenile	Merino	TRUE	FALSE	None	FALSE	TRUE	Grazer	1961	3	24.334	14.559	3.729	4.301	19.4465
SM0021	Muller1968	Cape, South Africa	34°0' S 22°25' E	Sheep	see reference	Natural	1961	April	12	NA	9	Juvenile	Merino	TRUE	FALSE	None	FALSE	TRUE	Grazer	1961	4	21.656	11.775	2.65	3.849	16.7155
SM0022	Muller1968	Cape, South Africa	34°0' S 22°25' E	Sheep	see reference	Natural	1961	April	12	NA	9	Juvenile	Merino	TRUE	FALSE	None	FALSE	TRUE	Grazer	1961	4	21.656	11.775	2.65	3.849	16.7155
SM0023	Muller1968	Cape, South Africa	34°0' S 22°25' E	Sheep	see reference	Natural	1961	May	9	NA	10	Juvenile	Merino	TRUE	FALSE	None	FALSE	TRUE	Grazer	1961	5	18.477	7.902	1.899	3.745	13.1895
SM0024	Muller1968	Cape, South Africa	34°0' S 22°25' E	Sheep	see reference	Natural	1961	May	24	NA	10	Juvenile	Merino	TRUE	FALSE	None	FALSE	TRUE	Grazer	1961	5	18.477	7.902	1.899	3.745	13.1895
SM0025	Muller1968	Cape, South Africa	34°0' S 22°25' E	Sheep	see reference	Natural	1961	May	24	NA	10	Juvenile	Merino	TRUE	FALSE	None	FALSE	TRUE	Grazer	1961	5	18.477	7.902	1.899	3.745	13.1895
SM0026	Muller1968	Cape, South Africa	34°0' S 22°25' E	Sheep	see reference	Natural	1961	June	7	NA	11	Juvenile	Merino	TRUE	FALSE	None	FALSE	TRUE	Grazer	1961	6	18.05	7.232	0.522	4.756	12.641
SM0027	Muller1968	Cape, South Africa	34°0' S 22°25' E	Sheep	see reference	Natural	1961	June	7	NA	11	Juvenile	Merino	TRUE	FALSE	None	FALSE	TRUE	Grazer	1961	6	18.05	7.232	0.522	4.756	12.641
SM0028	Muller1968	Cape, South Africa	34°0' S 22°25' E	Sheep	see reference	Natural	1961	June	2	NA	11	Juvenile	Merino	TRUE	FALSE	None	FALSE	TRUE	Grazer	1961	6	18.05	7.232	0.522	4.756	12.641
SM0029	Muller1968	Cape, South Africa	34°0' S 22°25' E	Sheep	see reference	Natural	1961	July	6	NA	12	Adult	Merino	TRUE	FALSE	None	FALSE	TRUE	Grazer	1961	7	17.585	6.26	1.96	4.35	11.9225
SM003	Muller1968	Cape, South Africa	34°0' S 22°25' E	Sheep	see reference	Tracer	1960	August	31	NA	3	Juvenile	Merino	TRUE	FALSE	None	FALSE	TRUE	Grazer	1960	8	17.553	6.659	0.512	4.322	12.106
SM0030	Muller1968	Cape, South Africa	34°0' S 22°25' E	Sheep	see reference	Natural	1961	July	20	NA	12	Adult	Merino	TRUE	FALSE	None	FALSE	TRUE	Grazer	1961	7	17.585	6.26	1.96	4.35	11.9225
SM0031	Muller1968	Cape, South Africa	34°0' S 22°25' E	Sheep	see reference	Tracer	1961	May	24	NA	10	Juvenile	Merino	TRUE	FALSE	None	FALSE	TRUE	Grazer	1961	5	18.477	7.902	1.899	3.745	13.1895
SM0032	Muller1968	Cape, South Africa	34°0' S 22°25' E	Sheep	see reference	Natural	1961	July	20	NA	12	Adult	Merino	TRUE	FALSE	None	FALSE	TRUE	Grazer	1961	7	17.585	6.26	1.96	4.35	11.9225
SM0033	Muller1968	Cape, South Africa	34°0' S 22°25' E	Sheep	see reference	Natural	1961	August	16	NA	12	Adult	Merino	TRUE	FALSE	None	FALSE	TRUE	Grazer	1961	8	18.518	6.849	1.323	4.839	12.6835
SM0034	Muller1968	Cape, South Africa	34°0' S 22°25' E	Sheep	see reference	Natural	1961	August	16	NA	12	Adult	Merino	TRUE	FALSE	None	FALSE	TRUE	Grazer	1961	8	18.518	6.849	1.323	4.839	12.6835
SM0036	Muller1968	Cape, South Africa	34°0' S 22°25' E	Sheep	see reference	Tracer	1961	June	7	NA	10	Juvenile	Merino	TRUE	FALSE	None	FALSE	TRUE	Grazer	1961	6	18.05	7.232	0.522	4.756	12.641
SM0037	Muller1968	Cape, South Africa	34°0' S 22°25' E	Sheep	see reference	Tracer	1961	June	7	NA	10	Juvenile	Merino	TRUE	FALSE	None	FALSE	TRUE	Grazer	1961	6	18.05	7.232	0.522	4.756	12.641
SM0038	Muller1968	Cape, South Africa	34°0' S 22°25' E	Sheep	see reference	Tracer	1961	June	22	NA	10	Juvenile	Merino	TRUE	FALSE	None	FALSE	TRUE	Grazer	1961	6	18.05	7.232	0.522	4.756	12.641
SM004	Muller1968	Cape, South Africa	34°0' S 22°25' E	Sheep	see reference	Tracer	1960	August	17	NA	3	Juvenile	Merino	TRUE	FALSE	None	FALSE	TRUE	Grazer	1960	8	17.553	6.659	0.512	4.322	12.106
SM0042	Muller1968	Cape, South Africa	34°0' S 22°25' E	Sheep	see reference	Tracer	1961	June	22	NA	10	Juvenile	Merino	TRUE	FALSE	None	FALSE	TRUE	Grazer	1961	6	18.05	7.232	0.522	4.756	12.641
SM0046	Muller1968	Cape, South Africa	34°0' S 22°25' E	Sheep	see reference	Tracer	1961	July	6	NA	11	Juvenile	Merino	TRUE	FALSE	None	FALSE	TRUE	Grazer	1961	7	17.585	6.26	1.96	4.35	11.9225
SM0047	Muller1968	Cape, South Africa	34°0' S 22°25' E	Sheep	see reference	Tracer	1961	July	6	NA	11	Juvenile	Merino	TRUE	FALSE	None	FALSE	TRUE	Grazer	1961	7	17.585	6.26	1.96	4.35	11.9225
SM0048	Muller1968	Cape, South Africa	34°0' S 22°25' E	Sheep	see reference	Tracer	1961	July	20	NA	11	Juvenile	Merino	TRUE	FALSE	None	FALSE	TRUE	Grazer	1961	7	17.585	6.26	1.96	4.35	11.9225
SM005	Muller1968	Cape, South Africa	34°0' S 22°25' E	Sheep	see reference	Tracer	1960	September	14	NA	3	Juvenile	Merino	TRUE	FALSE	None	FALSE	TRUE	Grazer	1960	9	19.425	7.925	2.47	5.317	13.675
SM0052	Muller1968	Cape, South Africa	34°0' S 22°25' E	Sheep	see reference	Tracer	1961	July	20	NA	11	Juvenile	Merino	TRUE	FALSE	None	FALSE	TRUE	Grazer	1961	7	17.585	6.26	1.96	4.35	11.9225
SM0054	Muller1968	Cape, South Africa	34°0' S 22°25' E	Sheep	see reference	Tracer	1961	August	3	NA	12	Juvenile	Merino	TRUE	FALSE	None	FALSE	TRUE	Grazer	1961	8	18.518	6.849	1.323	4.839	12.6835
SM0055	Muller1968	Cape, South Africa	34°0' S 22°25' E	Sheep	see reference	Tracer	1961	August	3	NA	12	Juvenile	Merino	TRUE	FALSE	None	FALSE	TRUE	Grazer	1961	8	18.518	6.849	1.323	4.839	12.6835
SM0059	Muller1968	Cape, South Africa	34°0' S 22°25' E	Sheep	see reference	Tracer	1961	August	16	NA	12	Juvenile	Merino	TRUE	FALSE	None	FALSE	TRUE	Grazer	1961	8	18.518	6.849	1.323	4.839	12.6835
SM006	Muller1968	Cape, South Africa	34°0' S 22°25' E	Sheep	see reference	Natural	1960	October	13	NA	4	Juvenile	Merino	TRUE	FALSE	None	FALSE	TRUE	Grazer	1960	10	21.675	10.125	1.004	4.738	15.9
SM0062	Muller1968	Cape, South Africa	34°0' S 22°25' E	Sheep	see reference	Tracer	1961	August	16	NA	11	Juvenile	Merino	TRUE	FALSE	None	FALSE	TRUE	Grazer	1961	8	18.518	6.849	1.323	4.839	12.6835
SM0063	Muller1968	Cape, South Africa	34°0' S 22°25' E	Sheep	see reference	Tracer	1961	August	31	NA	11	Juvenile	Merino	TRUE	FALSE	None	FALSE	TRUE	Grazer	1961	8	18.518	6.849	1.323	4.839	12.6835
SM008	Muller1968	Cape, South Africa	34°0' S 22°25' E	Sheep	see reference	Tracer	1960	September	28	NA	2	Juvenile	Merino	TRUE	FALSE	None	FALSE	TRUE	Grazer	1960	9	19.425	7.925	2.47	5.317	13.675
SM0916	Muller1968	Cape, South Africa	34°0' S 22°25' E	Sheep	see reference	Natural	1961	March	28	NA	18	Adult	Merino	TRUE	FALSE	None	FALSE	TRUE	Grazer	1961	3	24.334	14.559	3.729	4.301	19.4465
SM0921	Muller1968	Cape, South Africa	34°0' S 22°25' E	Sheep	see reference	Natural	1961	March	15	NA	18	Adult	Merino	TRUE	FALSE	None	FALSE	TRUE	Grazer	1961	3	24.334	14.559	3.729	4.301	19.4465
SM0923	Muller1968	Cape, South Africa	34°0' S 22°25' E	Sheep	see reference	Natural	1961	April	12	NA	19	Adult	Merino	TRUE	FALSE	None	FALSE	TRUE	Grazer	1961	4	21.656	11.775	2.65	3.849	16.7155
SM0957	Muller1968	Cape, South Africa	34°0' S 22°25' E	Sheep	see reference	Natural	1961	March	1	NA	18	Adult	Merino	TRUE	FALSE	None	FALSE	TRUE	Grazer	1961	3	24.334	14.559	3.729	4.301	19.4465
SM0966	Muller1968	Cape, South Africa	34°0' S 22°25' E	Sheep	see reference	Natural	1961	August	30	NA	23	Adult	Merino	TRUE	FALSE	None	FALSE	TRUE	Grazer	1961	8	18.518	6.849	1.323	4.839	12.6835
SM0975	Muller1968	Cape, South Africa	34°0' S 22°25' E	Sheep	see reference	Natural	1961	March	15	NA	18	Adult	Merino	TRUE	FALSE	None	FALSE	TRUE	Grazer	1961	3	24.334	14.559	3.729	4.301	19.4465
SM0987	Muller1968	Cape, South Africa	34°0' S 22°25' E	Sheep	see reference	Natural	1961	July	20	NA	22	Adult	Merino	TRUE	FALSE	None	FALSE	TRUE	Grazer	1961	7	17.585	6.26	1.96	4.35	11.9225
SM0989	Muller1968	Cape, South Africa	34°0' S 22°25' E	Sheep	see reference	Natural	1961	March	1	NA	18	Adult	Merino	TRUE	FALSE	None	FALSE	TRUE	Grazer	1961	3	24.334	14.559	3.729	4.301	19.4465
SM0995	Muller1968	Cape, South Africa	34°0' S 22°25' E	Sheep	see reference	Natural	1961	August	3	NA	23	Adult	Merino	TRUE	FALSE	None	FALSE	TRUE	Grazer	1961	8	18.518	6.849	1.323	4.839	12.6835
SM0997	Muller1968	Cape, South Africa	34°0' S 22°25' E	Sheep	see reference	Natural	1961	March	28	NA	18	Adult	Merino	TRUE	FALSE	None	FALSE	TRUE	Grazer	1961	3	24.334	14.559	3.729	4.301	19.4465
SM0998	Muller1968	Cape, South Africa	34°0' S 22°25' E	Sheep	see reference	Natural	1961	August	16	NA	23	Adult	Merino	TRUE	FALSE	None	FALSE	TRUE	Grazer	1961	8	18.518	6.849	1.323	4.839	12.6835
SM5841	Muller1968	Cape, South Africa	34°0' S 22°25' E	Sheep	see reference	Natural	1960	December	7	NA	27	Adult	Merino	TRUE	FALSE	None	FALSE	TRUE	Grazer	1960	12	25.16	13.797	3.103	5.553	19.4785
SM5910	Muller1968	Cape, South Africa	34°0' S 22°25' E	Sheep	see reference	Natural	1961	January	18	NA	16	Adult	Merino	TRUE	FALSE	None	FALSE	TRUE	Grazer	1961	1	25.972	14.178	1.351	5.175	20.075
SM5914	Muller1968	Cape, South Africa	34°0' S 22°25' E	Sheep	see reference	Natural	1961	August	3	NA	23	Adult	Merino	TRUE	FALSE	None	FALSE	TRUE	Grazer	1961	8	18.518	6.849	1.323	4.839	12.6835
SM5915	Muller1968	Cape, South Africa	34°0' S 22°25' E	Sheep	see reference	Natural	1961	June	22	NA	21	Adult	Merino	TRUE	FALSE	None	FALSE	TRUE	Grazer	1961	6	18.05	7.232	0.522	4.756	12.641
SM5917	Muller1968	Cape, South Africa	34°0' S 22°25' E	Sheep	see reference	Natural	1961	June	7	NA	21	Adult	Merino	TRUE	FALSE	None	FALSE	TRUE	Grazer	1961	6	18.05	7.232	0.522	4.756	12.641
SM5920	Muller1968	Cape, South Africa	34°0' S 22°25' E	Sheep	see reference	Natural	1961	February	15	NA	16	Adult	Merino	TRUE	FALSE	None	FALSE	TRUE	Grazer	1961	2	25.799	14.837	1.113	5.132	20.318
SM5924	Muller1968	Cape, South Africa	34°0' S 22°25' E	Sheep	see reference	Natural	1960	December	21	NA	27	Adult	Merino	TRUE	FALSE	None	FALSE	TRUE	Grazer	1960	12	25.16	13.797	3.103	5.553	19.4785
SM5926	Muller1968	Cape, South Africa	34°0' S 22°25' E	Sheep	see reference	Natural	1961	January	18	NA	16	Adult	Merino	TRUE	FALSE	None	FALSE	TRUE	Grazer	1961	1	25.972	14.178	1.351	5.175	20.075
SM5928	Muller1968	Cape, South Africa	34°0' S 22°25' E	Sheep	see reference	Natural	1960	December	7	NA	15	Adult	Merino	TRUE	FALSE	None	FALSE	TRUE	Grazer	1960	12	25.16	13.797	3.103	5.553	19.4785
SM5931	Muller1968	Cape, South Africa	34°0' S 22°25' E	Sheep	see reference	Natural	1961	May	9	NA	20	Adult	Merino	TRUE	FALSE	None	FALSE	TRUE	Grazer	1961	5	18.477	7.902	1.899	3.745	13.1895
SM5932	Muller1968	Cape, South Africa	34°0' S 22°25' E	Sheep	see reference	Natural	1961	May	24	NA	20	Adult	Merino	TRUE	FALSE	None	FALSE	TRUE	Grazer	1961	5	18.477	7.902	1.899	3.745	13.1895
SM5933	Muller1968	Cape, South Africa	34°0' S 22°25' E	Sheep	see reference	Natural	1961	April	26	NA	19	Adult	Merino	TRUE	FALSE	None	FALSE	TRUE	Grazer	1961	4	21.656	11.775	2.65	3.849	16.7155
SM594	Muller1968	Cape, South Africa	34°0' S 22°25' E	Sheep	see reference	Natural	1961	May	9	NA	20	Adult	Merino	TRUE	FALSE	None	FALSE	TRUE	Grazer	1961	5	18.477	7.902	1.899	3.745	13.1895
SM5942	Muller1968	Cape, South Africa	34°0' S 22°25' E	Sheep	see reference	Natural	1961	February	15	NA	16	Adult	Merino	TRUE	FALSE	None	FALSE	TRUE	Grazer	1961	2	25.799	14.837	1.113	5.132	20.318
SM5945	Muller1968	Cape, South Africa	34°0' S 22°25' E	Sheep	see reference	Natural	1960	December	21	NA	15	Adult	Merino	TRUE	FALSE	None	FALSE	TRUE	Grazer	1960	12	25.16	13.797	3.103	5.553	19.4785
SM5947	Muller1968	Cape, South Africa	34°0' S 22°25' E	Sheep	see reference	Natural	1961	January	4	NA	16	Adult	Merino	TRUE	FALSE	None	FALSE	TRUE	Grazer	1961	1	25.972	14.178	1.351	5.175	20.075
SM5949	Muller1968	Cape, South Africa	34°0' S 22°25' E	Sheep	see reference	Natural	1961	April	26	NA	19	Adult	Merino	TRUE	FALSE	None	FALSE	TRUE	Grazer	1961	4	21.656	11.775	2.65	3.849	16.7155
SM595	Muller1968	Cape, South Africa	34°0' S 22°25' E	Sheep	see reference	Natural	1961	February	1	NA	17	Adult	Merino	TRUE	FALSE	None	FALSE	TRUE	Grazer	1961	2	25.799	14.837	1.113	5.132	20.318
SM597	Muller1968	Cape, South Africa	34°0' S 22°25' E	Sheep	see reference	Natural	1961	February	1	NA	17	Adult	Merino	TRUE	FALSE	None	FALSE	TRUE	Grazer	1961	2	25.799	14.837	1.113	5.132	20.318
SM598	Muller1968	Cape, South Africa	34°0' S 22°25' E	Sheep	see reference	Natural	1961	May	24	NA	20	Adult	Merino	TRUE	FALSE	None	FALSE	TRUE	Grazer	1961	5	18.477	7.902	1.899	3.745	13.1895
SM6010	Muller1968	Cape, South Africa	34°0' S 22°25' E	Sheep	see reference	Tracer	1960	September	28	NA	2	Juvenile	Merino	TRUE	FALSE	None	FALSE	TRUE	Grazer	1960	9	19.425	7.925	2.47	5.317	13.675
SM6011	Muller1968	Cape, South Africa	34°0' S 22°25' E	Sheep	see reference	Tracer	1960	October	12	NA	3	Juvenile	Merino	TRUE	FALSE	None	FALSE	TRUE	Grazer	1960	10	21.675	10.125	1.004	4.738	15.9
SM6012	Muller1968	Cape, South Africa	34°0' S 22°25' E	Sheep	see reference	Tracer	1960	November	23	NA	4	Juvenile	Merino	TRUE	FALSE	None	FALSE	TRUE	Grazer	1960	11	23.016	12.447	1.493	5.664	17.7315
SM6013	Muller1968	Cape, South Africa	34°0' S 22°25' E	Sheep	see reference	Tracer	1961	January	4	NA	6	Juvenile	Merino	TRUE	FALSE	None	FALSE	TRUE	Grazer	1961	1	25.972	14.178	1.351	5.175	20.075
SM6014	Muller1968	Cape, South Africa	34°0' S 22°25' E	Sheep	see reference	Tracer	1961	February	15	NA	7	Juvenile	Merino	TRUE	FALSE	None	FALSE	TRUE	Grazer	1961	NA	NA	NA	NA	NA	NA
SM6015	Muller1968	Cape, South Africa	34°0' S 22°25' E	Sheep	see reference	Tracer	1961	February	15	NA	7	Juvenile	Merino	TRUE	FALSE	None	FALSE	TRUE	Grazer	1961	NA	NA	NA	NA	NA	NA
SM6016	Muller1968	Cape, South Africa	34°0' S 22°25' E	Sheep	see reference	Tracer	1961	March	28	NA	8	Juvenile	Merino	TRUE	FALSE	None	FALSE	TRUE	Grazer	1961	3	24.334	14.559	3.729	4.301	19.4465
SM6017	Muller1968	Cape, South Africa	34°0' S 22°25' E	Sheep	see reference	Tracer	1961	April	26	NA	9	Juvenile	Merino	TRUE	FALSE	None	FALSE	TRUE	Grazer	1961	4	21.656	11.775	2.65	3.849	16.7155
SM6019	Muller1968	Cape, South Africa	34°0' S 22°25' E	Sheep	see reference	Natural	1961	January	18	NA	6	Juvenile	Merino	TRUE	FALSE	None	FALSE	TRUE	Grazer	1961	1	25.972	14.178	1.351	5.175	20.075
SM6020	Muller1968	Cape, South Africa	34°0' S 22°25' E	Sheep	see reference	Natural	1961	January	18	NA	6	Juvenile	Merino	TRUE	FALSE	None	FALSE	TRUE	Grazer	1961	1	25.972	14.178	1.351	5.175	20.075
SM6021	Muller1968	Cape, South Africa	34°0' S 22°25' E	Sheep	see reference	Natural	1961	February	1	NA	7	Juvenile	Merino	TRUE	FALSE	None	FALSE	TRUE	Grazer	1961	2	25.799	14.837	1.113	5.132	20.318
SM6022	Muller1968	Cape, South Africa	34°0' S 22°25' E	Sheep	see reference	Tracer	1961	May	9	NA	10	Juvenile	Merino	TRUE	FALSE	None	FALSE	TRUE	Grazer	1961	5	18.477	7.902	1.899	3.745	13.1895
SM6023	Muller1968	Cape, South Africa	34°0' S 22°25' E	Sheep	see reference	Tracer	1961	May	24	NA	10	Juvenile	Merino	TRUE	FALSE	None	FALSE	TRUE	Grazer	1961	5	18.477	7.902	1.899	3.745	13.1895
SM6026	Muller1968	Cape, South Africa	34°0' S 22°25' E	Sheep	see reference	Natural	1961	February	15	NA	7	Juvenile	Merino	TRUE	FALSE	None	FALSE	TRUE	Grazer	1961	2	25.799	14.837	1.113	5.132	20.318
SM6027	Muller1968	Cape, South Africa	34°0' S 22°25' E	Sheep	see reference	Natural	1961	April	26	NA	9	Juvenile	Merino	TRUE	FALSE	None	FALSE	TRUE	Grazer	1961	4	21.656	11.775	2.65	3.849	16.7155
SM6028	Muller1968	Cape, South Africa	34°0' S 22°25' E	Sheep	see reference	Natural	1961	April	26	NA	9	Juvenile	Merino	TRUE	FALSE	None	FALSE	TRUE	Grazer	1961	4	21.656	11.775	2.65	3.849	16.7155
SM6029	Muller1968	Cape, South Africa	34°0' S 22°25' E	Sheep	see reference	Natural	1961	May	9	NA	10	Juvenile	Merino	TRUE	FALSE	None	FALSE	TRUE	Grazer	1961	5	18.477	7.902	1.899	3.745	13.1895
SM603	Muller1968	Cape, South Africa	34°0' S 22°25' E	Sheep	see reference	Tracer	1960	August	31	NA	3	Juvenile	Merino	TRUE	FALSE	None	FALSE	TRUE	Grazer	1960	8	17.553	6.659	0.512	4.322	12.106
SM6030A	Muller1968	Cape, South Africa	34°0' S 22°25' E	Sheep	see reference	Natural	1961	August	3	NA	13	Adult	Merino	TRUE	FALSE	None	FALSE	TRUE	Grazer	1961	8	18.518	6.849	1.323	4.839	12.6835
SM6031	Muller1968	Cape, South Africa	34°0' S 22°25' E	Sheep	see reference	Natural	1961	August	3	NA	13	Adult	Merino	TRUE	FALSE	None	FALSE	TRUE	Grazer	1961	8	18.518	6.849	1.323	4.839	12.6835
SM6032	Muller1968	Cape, South Africa	34°0' S 22°25' E	Sheep	see reference	Natural	1961	August	31	NA	14	Adult	Merino	TRUE	FALSE	None	FALSE	TRUE	Grazer	1961	8	18.518	6.849	1.323	4.839	12.6835
SM6033	Muller1968	Cape, South Africa	34°0' S 22°25' E	Sheep	see reference	Natural	1961	August	31	NA	13	Adult	Merino	TRUE	FALSE	None	FALSE	TRUE	Grazer	1961	8	18.518	6.849	1.323	4.839	12.6835
SM604	Muller1968	Cape, South Africa	34°0' S 22°25' E	Sheep	see reference	Natural	1960	September	15	NA	3	Juvenile	Merino	TRUE	FALSE	None	FALSE	TRUE	Grazer	1960	9	19.425	7.925	2.47	5.317	13.675
SM605	Muller1968	Cape, South Africa	34°0' S 22°25' E	Sheep	see reference	Natural	1960	September	29	NA	3	Juvenile	Merino	TRUE	FALSE	None	FALSE	TRUE	Grazer	1960	9	19.425	7.925	2.47	5.317	13.675
SM606	Muller1968	Cape, South Africa	34°0' S 22°25' E	Sheep	see reference	Natural	1960	October	13	NA	4	Juvenile	Merino	TRUE	FALSE	None	FALSE	TRUE	Grazer	1960	10	21.675	10.125	1.004	4.738	15.9
SM607	Muller1968	Cape, South Africa	34°0' S 22°25' E	Sheep	see reference	Natural	1960	November	9	NA	4	Juvenile	Merino	TRUE	FALSE	None	FALSE	TRUE	Grazer	1960	11	23.016	12.447	1.493	5.664	17.7315
SM608	Muller1968	Cape, South Africa	34°0' S 22°25' E	Sheep	see reference	Tracer	1960	September	14	NA	3	Juvenile	Merino	TRUE	FALSE	None	FALSE	TRUE	Grazer	1960	9	19.425	7.925	2.47	5.317	13.675
SM609	Muller1968	Cape, South Africa	34°0' S 22°25' E	Sheep	see reference	Natural	1960	November	23	NA	4	Juvenile	Merino	TRUE	FALSE	None	FALSE	TRUE	Grazer	1960	11	23.016	12.447	1.493	5.664	17.7315
SM6110	Muller1968	Cape, South Africa	34°0' S 22°25' E	Sheep	see reference	Tracer	1961	September	13	NA	4	Juvenile	Merino	TRUE	FALSE	None	FALSE	TRUE	Grazer	1961	9	19.506	7.688	1.374	4.996	13.597
SM6130	Muller1968	Cape, South Africa	34°0' S 22°25' E	Sheep	see reference	Tracer	1961	September	13	NA	4	Juvenile	Merino	TRUE	FALSE	None	FALSE	TRUE	Grazer	1961	9	19.506	7.688	1.374	4.996	13.597
SM631	Muller1968	Cape, South Africa	34°0' S 22°25' E	Sheep	see reference	Natural	1960	June	7	NA	22	Adult	Merino	TRUE	FALSE	None	FALSE	TRUE	Grazer	1960	6	18.186	6.898	1.021	5.32	12.542
SM835	Muller1968	Cape, South Africa	34°0' S 22°25' E	Sheep	see reference	Natural	1960	May	24	NA	20	Adult	Merino	TRUE	FALSE	None	FALSE	TRUE	Grazer	1960	5	17.925	7.763	1.243	3.988	12.844
SMDO813	Muller1968	Cape, South Africa	34°0' S 22°25' E	Sheep	see reference	Natural	1960	May	15	NA	22	Adult	Merino	TRUE	FALSE	None	FALSE	TRUE	Grazer	1960	5	17.925	7.763	1.243	3.988	12.844
SMDO824	Muller1968	Cape, South Africa	34°0' S 22°25' E	Sheep	see reference	Natural	1960	August	17	NA	23	Adult	Merino	TRUE	FALSE	None	FALSE	TRUE	Grazer	1960	8	17.553	6.659	0.512	4.322	12.106
SMDO83	Muller1968	Cape, South Africa	34°0' S 22°25' E	Sheep	see reference	Natural	1960	July	5	NA	24	Adult	Merino	TRUE	FALSE	None	FALSE	TRUE	Grazer	1960	7	17.276	5.901	1.582	3.994	11.5885
SMDO858	Muller1968	Cape, South Africa	34°0' S 22°25' E	Sheep	see reference	Natural	1960	June	21	NA	21	Adult	Merino	TRUE	FALSE	None	FALSE	TRUE	Grazer	1960	6	18.186	6.898	1.021	5.32	12.542
SMDO873	Muller1968	Cape, South Africa	34°0' S 22°25' E	Sheep	see reference	Natural	1960	May	10	NA	20	Adult	Merino	TRUE	FALSE	None	FALSE	TRUE	Grazer	1960	5	17.925	7.763	1.243	3.988	12.844
SMDO873a	Muller1968	Cape, South Africa	34°0' S 22°25' E	Sheep	see reference	Natural	1960	April	26	NA	19	Adult	Merino	TRUE	FALSE	None	FALSE	TRUE	Grazer	1960	4	20.069	10.163	1.814	4.13	15.116
SMDO891	Muller1968	Cape, South Africa	34°0' S 22°25' E	Sheep	see reference	Natural	1960	May	24	NA	19	Adult	Merino	TRUE	FALSE	None	FALSE	TRUE	Grazer	1960	5	17.925	7.763	1.243	3.988	12.844
SME015	Muller1968	Cape, South Africa	34°0' S 22°25' E	Sheep	see reference	Tracer	1961	August	31	NA	11	Juvenile	Merino	TRUE	FALSE	None	FALSE	TRUE	Grazer	1961	8	18.518	6.849	1.323	4.839	12.6835
SMK5921	Muller1968	Cape, South Africa	34°0' S 22°25' E	Sheep	see reference	Natural	1961	August	30	NA	23	Adult	Merino	TRUE	FALSE	None	FALSE	TRUE	Grazer	1961	8	18.518	6.849	1.323	4.839	12.6835
SMK5948	Muller1968	Cape, South Africa	34°0' S 22°25' E	Sheep	see reference	Natural	1961	July	6	NA	22	Adult	Merino	TRUE	FALSE	None	FALSE	TRUE	Grazer	1961	7	17.585	6.26	1.96	4.35	11.9225
SMK5951	Muller1968	Cape, South Africa	34°0' S 22°25' E	Sheep	see reference	Natural	1961	July	20	NA	22	Adult	Merino	TRUE	FALSE	None	FALSE	TRUE	Grazer	1961	7	17.585	6.26	1.96	4.35	11.9225
SMK5956	Muller1968	Cape, South Africa	34°0' S 22°25' E	Sheep	see reference	Natural	1961	June	7	NA	21	Adult	Merino	TRUE	FALSE	None	FALSE	TRUE	Grazer	1961	6	18.05	7.232	0.522	4.756	12.641
SMK5961	Muller1968	Cape, South Africa	34°0' S 22°25' E	Sheep	see reference	Natural	1961	June	22	NA	21	Adult	Merino	TRUE	FALSE	None	FALSE	TRUE	Grazer	1961	6	18.05	7.232	0.522	4.756	12.641
SMK6010	Muller1968	Cape, South Africa	34°0' S 22°25' E	Sheep	see reference	Natural	1960	October	27	NA	4	Juvenile	Merino	TRUE	FALSE	None	FALSE	TRUE	Grazer	1960	10	21.675	10.125	1.004	4.738	15.9
SMK6011	Muller1968	Cape, South Africa	34°0' S 22°25' E	Sheep	see reference	Natural	1960	November	23	NA	4	Juvenile	Merino	TRUE	FALSE	None	FALSE	TRUE	Grazer	1960	11	23.016	12.447	1.493	5.664	17.7315
SMK6012	Muller1968	Cape, South Africa	34°0' S 22°25' E	Sheep	see reference	Natural	1960	December	8	NA	5	Juvenile	Merino	TRUE	FALSE	None	FALSE	TRUE	Grazer	1960	12	25.16	13.797	3.103	5.553	19.4785
SMK6013	Muller1968	Cape, South Africa	34°0' S 22°25' E	Sheep	see reference	Natural	1960	December	8	NA	5	Juvenile	Merino	TRUE	FALSE	None	FALSE	TRUE	Grazer	1960	12	25.16	13.797	3.103	5.553	19.4785
SMK6014	Muller1968	Cape, South Africa	34°0' S 22°25' E	Sheep	see reference	Tracer	1960	September	28	NA	2	Juvenile	Merino	TRUE	FALSE	None	FALSE	TRUE	Grazer	1960	9	19.425	7.925	2.47	5.317	13.675
SMK6016	Muller1968	Cape, South Africa	34°0' S 22°25' E	Sheep	see reference	Tracer	1960	October	12	NA	3	Juvenile	Merino	TRUE	FALSE	None	FALSE	TRUE	Grazer	1960	10	21.675	10.125	1.004	4.738	15.9
SMK6018	Muller1968	Cape, South Africa	34°0' S 22°25' E	Sheep	see reference	Natural	1961	January	4	NA	6	Juvenile	Merino	TRUE	FALSE	None	FALSE	TRUE	Grazer	1961	1	25.972	14.178	1.351	5.175	20.075
SMK6018a	Muller1968	Cape, South Africa	34°0' S 22°25' E	Sheep	see reference	Tracer	1960	October	26	NA	3	Juvenile	Merino	TRUE	FALSE	None	FALSE	TRUE	Grazer	1960	10	21.675	10.125	1.004	4.738	15.9
SMK6019	Muller1968	Cape, South Africa	34°0' S 22°25' E	Sheep	see reference	Tracer	1960	November	9	NA	4	Juvenile	Merino	TRUE	FALSE	None	FALSE	TRUE	Grazer	1960	11	23.016	12.447	1.493	5.664	17.7315
SMK6020	Muller1968	Cape, South Africa	34°0' S 22°25' E	Sheep	see reference	Tracer	1960	November	23	NA	4	Juvenile	Merino	TRUE	FALSE	None	FALSE	TRUE	Grazer	1960	11	23.016	12.447	1.493	5.664	17.7315
SMK6021	Muller1968	Cape, South Africa	34°0' S 22°25' E	Sheep	see reference	Tracer	1960	December	7	NA	5	Juvenile	Merino	TRUE	FALSE	None	FALSE	TRUE	Grazer	1960	12	25.16	13.797	3.103	5.553	19.4785
SMK6022	Muller1968	Cape, South Africa	34°0' S 22°25' E	Sheep	see reference	Tracer	1960	December	7	NA	5	Juvenile	Merino	TRUE	FALSE	None	FALSE	TRUE	Grazer	1960	12	25.16	13.797	3.103	5.553	19.4785
SMK6023	Muller1968	Cape, South Africa	34°0' S 22°25' E	Sheep	see reference	Tracer	1960	December	7	NA	5	Juvenile	Merino	TRUE	FALSE	None	FALSE	TRUE	Grazer	1960	12	25.16	13.797	3.103	5.553	19.4785
SMK6025	Muller1968	Cape, South Africa	34°0' S 22°25' E	Sheep	see reference	Tracer	1960	December	21	NA	5	Juvenile	Merino	TRUE	FALSE	None	FALSE	TRUE	Grazer	1960	12	25.16	13.797	3.103	5.553	19.4785
SMK6027	Muller1968	Cape, South Africa	34°0' S 22°25' E	Sheep	see reference	Tracer	1961	January	4	NA	6	Juvenile	Merino	TRUE	FALSE	None	FALSE	TRUE	Grazer	1961	1	25.972	14.178	1.351	5.175	20.075
SMK6028	Muller1968	Cape, South Africa	34°0' S 22°25' E	Sheep	see reference	Tracer	1961	January	18	NA	6	Juvenile	Merino	TRUE	FALSE	None	FALSE	TRUE	Grazer	1961	1	25.972	14.178	1.351	5.175	20.075
SMK6029	Muller1968	Cape, South Africa	34°0' S 22°25' E	Sheep	see reference	Tracer	1961	January	18	NA	6	Juvenile	Merino	TRUE	FALSE	None	FALSE	TRUE	Grazer	1961	1	25.972	14.178	1.351	5.175	20.075
SMK603	Muller1968	Cape, South Africa	34°0' S 22°25' E	Sheep	see reference	Tracer	1960	August	17	NA	3	Juvenile	Merino	TRUE	FALSE	None	FALSE	TRUE	Grazer	1960	8	17.553	6.659	0.512	4.322	12.106
SMK6030	Muller1968	Cape, South Africa	34°0' S 22°25' E	Sheep	see reference	Tracer	1961	February	1	NA	7	Juvenile	Merino	TRUE	FALSE	None	FALSE	TRUE	Grazer	1961	NA	NA	NA	NA	NA	NA
SMK6031	Muller1968	Cape, South Africa	34°0' S 22°25' E	Sheep	see reference	Tracer	1961	February	1	NA	7	Juvenile	Merino	TRUE	FALSE	None	FALSE	TRUE	Grazer	1961	NA	NA	NA	NA	NA	NA
SMK6032	Muller1968	Cape, South Africa	34°0' S 22°25' E	Sheep	see reference	Tracer	1961	March	1	NA	8	Juvenile	Merino	TRUE	FALSE	None	FALSE	TRUE	Grazer	1961	3	24.334	14.559	3.729	4.301	19.4465
SMK6033	Muller1968	Cape, South Africa	34°0' S 22°25' E	Sheep	see reference	Tracer	1961	March	15	NA	8	Juvenile	Merino	TRUE	FALSE	None	FALSE	TRUE	Grazer	1961	3	24.334	14.559	3.729	4.301	19.4465
SMK6035	Muller1968	Cape, South Africa	34°0' S 22°25' E	Sheep	see reference	Tracer	1961	April	12	NA	9	Juvenile	Merino	TRUE	FALSE	None	FALSE	TRUE	Grazer	1961	4	21.656	11.775	2.65	3.849	16.7155
SMK6036	Muller1968	Cape, South Africa	34°0' S 22°25' E	Sheep	see reference	Tracer	1961	April	12	NA	9	Juvenile	Merino	TRUE	FALSE	None	FALSE	TRUE	Grazer	1961	4	21.656	11.775	2.65	3.849	16.7155
SMK6037	Muller1968	Cape, South Africa	34°0' S 22°25' E	Sheep	see reference	Tracer	1961	April	26	NA	9	Juvenile	Merino	TRUE	FALSE	None	FALSE	TRUE	Grazer	1961	4	21.656	11.775	2.65	3.849	16.7155
SMK6038	Muller1968	Cape, South Africa	34°0' S 22°25' E	Sheep	see reference	Tracer	1961	May	9	NA	10	Juvenile	Merino	TRUE	FALSE	None	FALSE	TRUE	Grazer	1961	5	18.477	7.902	1.899	3.745	13.1895
SMK6039	Muller1968	Cape, South Africa	34°0' S 22°25' E	Sheep	see reference	Natural	1961	February	1	NA	7	Juvenile	Merino	TRUE	FALSE	None	FALSE	TRUE	Grazer	1961	2	25.799	14.837	1.113	5.132	20.318
SMK604	Muller1968	Cape, South Africa	34°0' S 22°25' E	Sheep	see reference	Natural	1960	September	15	NA	3	Juvenile	Merino	TRUE	FALSE	None	FALSE	TRUE	Grazer	1960	9	19.425	7.925	2.47	5.317	13.675
SMK6041	Muller1968	Cape, South Africa	34°0' S 22°25' E	Sheep	see reference	Natural	1961	March	1	NA	8	Juvenile	Merino	TRUE	FALSE	None	FALSE	TRUE	Grazer	1961	3	24.334	14.559	3.729	4.301	19.4465
SMK6042	Muller1968	Cape, South Africa	34°0' S 22°25' E	Sheep	see reference	Natural	1961	March	1	NA	8	Juvenile	Merino	TRUE	FALSE	None	FALSE	TRUE	Grazer	1961	3	24.334	14.559	3.729	4.301	19.4465
SMK6043	Muller1968	Cape, South Africa	34°0' S 22°25' E	Sheep	see reference	Natural	1961	March	15	NA	8	Juvenile	Merino	TRUE	FALSE	None	FALSE	TRUE	Grazer	1961	3	24.334	14.559	3.729	4.301	19.4465
SMK6044	Muller1968	Cape, South Africa	34°0' S 22°25' E	Sheep	see reference	Natural	1961	March	15	NA	8	Juvenile	Merino	TRUE	FALSE	None	FALSE	TRUE	Grazer	1961	3	24.334	14.559	3.729	4.301	19.4465
SMK6045	Muller1968	Cape, South Africa	34°0' S 22°25' E	Sheep	see reference	Natural	1961	March	28	NA	8	Juvenile	Merino	TRUE	FALSE	None	FALSE	TRUE	Grazer	1961	3	24.334	14.559	3.729	4.301	19.4465
SMK6046	Muller1968	Cape, South Africa	34°0' S 22°25' E	Sheep	see reference	Natural	1961	March	28	NA	8	Juvenile	Merino	TRUE	FALSE	None	FALSE	TRUE	Grazer	1961	3	24.334	14.559	3.729	4.301	19.4465
SMK6047	Muller1968	Cape, South Africa	34°0' S 22°25' E	Sheep	see reference	Natural	1961	June	2	NA	11	Juvenile	Merino	TRUE	FALSE	None	FALSE	TRUE	Grazer	1961	6	18.05	7.232	0.522	4.756	12.641
SMK6048	Muller1968	Cape, South Africa	34°0' S 22°25' E	Sheep	see reference	Natural	1961	July	6	NA	12	Adult	Merino	TRUE	FALSE	None	FALSE	TRUE	Grazer	1961	7	17.585	6.26	1.96	4.35	11.9225
SMK605	Muller1968	Cape, South Africa	34°0' S 22°25' E	Sheep	see reference	Tracer	1960	August	31	NA	2	Juvenile	Merino	TRUE	FALSE	None	FALSE	TRUE	Grazer	1960	8	17.553	6.659	0.512	4.322	12.106
SMK606	Muller1968	Cape, South Africa	34°0' S 22°25' E	Sheep	see reference	Natural	1960	September	29	NA	3	Juvenile	Merino	TRUE	FALSE	None	FALSE	TRUE	Grazer	1960	9	19.425	7.925	2.47	5.317	13.675
SMK608	Muller1968	Cape, South Africa	34°0' S 22°25' E	Sheep	see reference	Natural	1960	October	27	NA	4	Juvenile	Merino	TRUE	FALSE	None	FALSE	TRUE	Grazer	1960	10	21.675	10.125	1.004	4.738	15.9
SMK609	Muller1968	Cape, South Africa	34°0' S 22°25' E	Sheep	see reference	Tracer	1960	September	14	NA	3	Juvenile	Merino	TRUE	FALSE	None	FALSE	TRUE	Grazer	1960	9	19.425	7.925	2.47	5.317	13.675
SMK619	Muller1968	Cape, South Africa	34°0' S 22°25' E	Sheep	see reference	Tracer	1961	September	13	NA	4	Juvenile	Merino	TRUE	FALSE	None	FALSE	TRUE	Grazer	1961	9	19.506	7.688	1.374	4.996	13.597
SMO34	Muller1968	Cape, South Africa	34°0' S 22°25' E	Sheep	see reference	Natural	1960	September	28	NA	27	Adult	Merino	TRUE	FALSE	None	FALSE	TRUE	Grazer	1960	9	19.425	7.925	2.47	5.317	13.675
SMO818	Muller1968	Cape, South Africa	34°0' S 22°25' E	Sheep	see reference	Natural	1960	July	19	NA	25	Adult	Merino	TRUE	FALSE	None	FALSE	TRUE	Grazer	1960	7	17.276	5.901	1.582	3.994	11.5885
SMO821	Muller1968	Cape, South Africa	34°0' S 22°25' E	Sheep	see reference	Natural	1960	September	14	NA	24	Adult	Merino	TRUE	FALSE	None	FALSE	TRUE	Grazer	1960	9	19.425	7.925	2.47	5.317	13.675
SMO822	Muller1968	Cape, South Africa	34°0' S 22°25' E	Sheep	see reference	Natural	1960	August	31	NA	23	Adult	Merino	TRUE	FALSE	None	FALSE	TRUE	Grazer	1960	8	17.553	6.659	0.512	4.322	12.106
SMO823	Muller1968	Cape, South Africa	34°0' S 22°25' E	Sheep	see reference	Natural	1960	August	17	NA	23	Adult	Merino	TRUE	FALSE	None	FALSE	TRUE	Grazer	1960	8	17.553	6.659	0.512	4.322	12.106
SMO827	Muller1968	Cape, South Africa	34°0' S 22°25' E	Sheep	see reference	Natural	1960	July	19	NA	25	Adult	Merino	TRUE	FALSE	None	FALSE	TRUE	Grazer	1960	7	17.276	5.901	1.582	3.994	11.5885
SMO834	Muller1968	Cape, South Africa	34°0' S 22°25' E	Sheep	see reference	Natural	1960	September	14	NA	24	Adult	Merino	TRUE	FALSE	None	FALSE	TRUE	Grazer	1960	9	19.425	7.925	2.47	5.317	13.675
SMO834a	Muller1968	Cape, South Africa	34°0' S 22°25' E	Sheep	see reference	Natural	1960	July	5	NA	24	Adult	Merino	TRUE	FALSE	None	FALSE	TRUE	Grazer	1960	7	17.276	5.901	1.582	3.994	11.5885
SMO835	Muller1968	Cape, South Africa	34°0' S 22°25' E	Sheep	see reference	Natural	1960	August	3	NA	25	Adult	Merino	TRUE	FALSE	None	FALSE	TRUE	Grazer	1960	8	17.553	6.659	0.512	4.322	12.106
SMO845	Muller1968	Cape, South Africa	34°0' S 22°25' E	Sheep	see reference	Natural	1960	June	21	NA	22	Adult	Merino	TRUE	FALSE	None	FALSE	TRUE	Grazer	1960	6	18.186	6.898	1.021	5.32	12.542
SMO853	Muller1968	Cape, South Africa	34°0' S 22°25' E	Sheep	see reference	Natural	1960	August	31	NA	23	Adult	Merino	TRUE	FALSE	None	FALSE	TRUE	Grazer	1960	8	17.553	6.659	0.512	4.322	12.106
SMO881	Muller1968	Cape, South Africa	34°0' S 22°25' E	Sheep	see reference	Natural	1960	April	26	NA	19	Adult	Merino	TRUE	FALSE	None	FALSE	TRUE	Grazer	1960	4	20.069	10.163	1.814	4.13	15.116
SMO89	Muller1968	Cape, South Africa	34°0' S 22°25' E	Sheep	see reference	Natural	1960	August	3	NA	25	Adult	Merino	TRUE	FALSE	None	FALSE	TRUE	Grazer	1960	8	17.553	6.659	0.512	4.322	12.106
SMO9105	Muller1968	Cape, South Africa	34°0' S 22°25' E	Sheep	see reference	Natural	1961	April	12	NA	19	Adult	Merino	TRUE	FALSE	None	FALSE	TRUE	Grazer	1961	4	21.656	11.775	2.65	3.849	16.7155
SMO9107	Muller1968	Cape, South Africa	34°0' S 22°25' E	Sheep	see reference	Natural	1960	October	26	NA	13	Adult	Merino	TRUE	FALSE	None	FALSE	TRUE	Grazer	1960	10	21.675	10.125	1.004	4.738	15.9
SMO9116	Muller1968	Cape, South Africa	34°0' S 22°25' E	Sheep	see reference	Natural	1961	July	6	NA	22	Adult	Merino	TRUE	FALSE	None	FALSE	TRUE	Grazer	1961	7	17.585	6.26	1.96	4.35	11.9225
SMO926	Muller1968	Cape, South Africa	34°0' S 22°25' E	Sheep	see reference	Natural	1960	November	9	NA	14	Adult	Merino	TRUE	FALSE	None	FALSE	TRUE	Grazer	1960	11	23.016	12.447	1.493	5.664	17.7315
SMO932	Muller1968	Cape, South Africa	34°0' S 22°25' E	Sheep	see reference	Natural	1960	September	28	NA	12	Adult	Merino	TRUE	FALSE	None	FALSE	TRUE	Grazer	1960	9	19.425	7.925	2.47	5.317	13.675
SMO935	Muller1968	Cape, South Africa	34°0' S 22°25' E	Sheep	see reference	Natural	1960	November	23	NA	14	Adult	Merino	TRUE	FALSE	None	FALSE	TRUE	Grazer	1960	11	23.016	12.447	1.493	5.664	17.7315
SMO946	Muller1968	Cape, South Africa	34°0' S 22°25' E	Sheep	see reference	Natural	1960	October	12	NA	13	Adult	Merino	TRUE	FALSE	None	FALSE	TRUE	Grazer	1960	10	21.675	10.125	1.004	4.738	15.9
SMO968	Muller1968	Cape, South Africa	34°0' S 22°25' E	Sheep	see reference	Natural	1960	September	28	NA	16	Adult	Merino	TRUE	FALSE	None	FALSE	TRUE	Grazer	1960	9	19.425	7.925	2.47	5.317	13.675
SMO972	Muller1968	Cape, South Africa	34°0' S 22°25' E	Sheep	see reference	Natural	1960	October	26	NA	13	Adult	Merino	TRUE	FALSE	None	FALSE	TRUE	Grazer	1960	10	21.675	10.125	1.004	4.738	15.9
SMO977	Muller1968	Cape, South Africa	34°0' S 22°25' E	Sheep	see reference	Natural	1960	October	12	NA	13	Adult	Merino	TRUE	FALSE	None	FALSE	TRUE	Grazer	1960	10	21.675	10.125	1.004	4.738	15.9
SMO999	Muller1968	Cape, South Africa	34°0' S 22°25' E	Sheep	see reference	Natural	1960	November	9	NA	14	Adult	Merino	TRUE	FALSE	None	FALSE	TRUE	Grazer	1960	11	23.016	12.447	1.493	5.664	17.7315
Sp1	Boomker1986	Kalahari Gemsbok National Park, South Africa	24°30-25°47'S 20°-20°52' E	Springbok	1/10th volume	Natural	1984	October	NA	F	NA	Young adult	NA	FALSE	TRUE	None	TRUE	TRUE	Mixed feeder	1984	10	32.063	14.545	0.389	2.439	23.304
Sp2	Boomker1986	Kalahari Gemsbok National Park, South Africa	24°30-25°47'S 20°-20°52' E	Springbok	1/10th volume	Natural	1984	October	NA	M	NA	Young adult	NA	FALSE	TRUE	None	TRUE	TRUE	Mixed feeder	1984	10	32.063	14.545	0.389	2.439	23.304
Sp3	Boomker2000	Western Cape, South Africa	NA	Springbok	check Boomker 1989 Kudu	Natural	NA	NA	NA	F	NA	NA	NA	FALSE	TRUE	None	TRUE	TRUE	Mixed feeder	NA	NA	NA	NA	NA	NA	NA
SpH1	Horak1982b	Transvaal, South Africa	26°09'S 26°11' E	Springbok	all sieved	Natural	1977	May	26	M	NA	NA	NA	FALSE	TRUE	None	TRUE	TRUE	Mixed feeder	1977	5	22.923	4.742	0.078	2.553	13.8325
SpH10	Horak1982b	Transvaal, South Africa	26°06'S 27°46' E	Springbok	all sieved	Natural	1977	June	29	NA	NA	NA	NA	FALSE	TRUE	None	TRUE	TRUE	Mixed feeder	1977	6	20.264	2.864	0	2.721	11.564
SpH11	Horak1982b	Transvaal, South Africa	26°06'S 27°46' E	Springbok	all sieved	Natural	1977	June	29	NA	NA	NA	NA	FALSE	TRUE	None	TRUE	TRUE	Mixed feeder	1977	6	20.264	2.864	0	2.721	11.564
SpH12	Horak1982b	Transvaal, South Africa	26°06'S 27°46' E	Springbok	all sieved	Natural	1977	June	29	NA	NA	NA	NA	FALSE	TRUE	None	TRUE	TRUE	Mixed feeder	1977	6	20.264	2.864	0	2.721	11.564
SpH13	Horak1982b	Transvaal, South Africa	26°06'S 27°46' E	Springbok	all sieved	Natural	1977	June	29	NA	NA	NA	NA	FALSE	TRUE	None	TRUE	TRUE	Mixed feeder	1977	6	20.264	2.864	0	2.721	11.564
SpH14	Horak1982b	Transvaal, South Africa	26°06'S 27°46' E	Springbok	all sieved	Natural	1977	July	13	NA	NA	NA	NA	FALSE	TRUE	None	TRUE	TRUE	Mixed feeder	1977	7	19.8	1.087	0	2.746	10.4435
SpH15	Horak1982b	Transvaal, South Africa	26°06'S 27°46' E	Springbok	all sieved	Natural	1977	July	13	NA	NA	NA	NA	FALSE	TRUE	None	TRUE	TRUE	Mixed feeder	1977	7	19.8	1.087	0	2.746	10.4435
SpH16	Horak1982b	Transvaal, South Africa	26°06'S 27°46' E	Springbok	all sieved	Natural	1977	August	16	NA	NA	NA	NA	FALSE	TRUE	None	TRUE	TRUE	Mixed feeder	1977	8	21.233	4.715	0.053	3.562	12.974
SpH17	Horak1982b	Transvaal, South Africa	26°06'S 27°46' E	Springbok	all sieved	Natural	1977	August	16	NA	NA	NA	NA	FALSE	TRUE	None	TRUE	TRUE	Mixed feeder	1977	8	21.233	4.715	0.053	3.562	12.974
SpH18	Horak1982b	Western Cape, South Africa	34°02'S 20°26' E	Springbok	all sieved	Natural	1979	December	NA	NA	NA	NA	NA	FALSE	TRUE	None	TRUE	TRUE	Mixed feeder	1979	12	27.931	16.875	1.305	5.456	22.403
SpH19	Horak1982b	Western Cape, South Africa	34°02'S 20°26' E	Springbok	all sieved	Natural	1979	December	NA	NA	NA	NA	NA	FALSE	TRUE	None	TRUE	TRUE	Mixed feeder	1979	12	27.931	16.875	1.305	5.456	22.403
SpH2	Horak1982b	Transvaal, South Africa	26°09'S 26°11' E	Springbok	all sieved	Natural	1977	May	26	M	NA	NA	NA	FALSE	TRUE	None	TRUE	TRUE	Mixed feeder	1977	5	22.923	4.742	0.078	2.553	13.8325
SpH20	Horak1982b	Western Cape, South Africa	34°02'S 20°26' E	Springbok	all sieved	Natural	1979	December	NA	NA	NA	NA	NA	FALSE	TRUE	None	TRUE	TRUE	Mixed feeder	1979	12	27.931	16.875	1.305	5.456	22.403
SpH21	Horak1982b	Western Cape, South Africa	34°02'S 20°26' E	Springbok	all sieved	Natural	1979	December	NA	NA	NA	NA	NA	FALSE	TRUE	None	TRUE	TRUE	Mixed feeder	1979	12	27.931	16.875	1.305	5.456	22.403
SpH3	Horak1982b	Transvaal, South Africa	26°09'S 26°11' E	Springbok	all sieved	Natural	1977	May	26	M	NA	NA	NA	FALSE	TRUE	None	TRUE	TRUE	Mixed feeder	1977	5	22.923	4.742	0.078	2.553	13.8325
SpH4	Horak1982b	Transvaal, South Africa	26°09'S 26°11' E	Springbok	all sieved	Natural	1977	May	26	M	NA	NA	NA	FALSE	TRUE	None	TRUE	TRUE	Mixed feeder	1977	5	22.923	4.742	0.078	2.553	13.8325
SpH5	Horak1982b	Transvaal, South Africa	26°09'S 26°11' E	Springbok	all sieved	Natural	1977	June	15	M	NA	NA	NA	FALSE	TRUE	None	TRUE	TRUE	Mixed feeder	1977	6	21.792	2.523	0	2.737	12.1575
SpH6	Horak1982b	Transvaal, South Africa	26°09'S 26°11' E	Springbok	all sieved	Natural	1977	June	15	M	NA	NA	NA	FALSE	TRUE	None	TRUE	TRUE	Mixed feeder	1977	6	21.792	2.523	0	2.737	12.1575
SpH7	Horak1982b	Transvaal, South Africa	26°09'S 26°11' E	Springbok	all sieved	Natural	1977	June	15	M	NA	NA	NA	FALSE	TRUE	None	TRUE	TRUE	Mixed feeder	1977	6	21.792	2.523	0	2.737	12.1575
SpH8	Horak1982b	Transvaal, South Africa	26°09'S 26°11' E	Springbok	all sieved	Natural	1977	June	15	M	NA	NA	NA	FALSE	TRUE	None	TRUE	TRUE	Mixed feeder	1977	6	21.792	2.523	0	2.737	12.1575
SpH9	Horak1982b	Transvaal, South Africa	26°06'S 27°46' E	Springbok	all sieved	Natural	1977	June	29	NA	NA	NA	NA	FALSE	TRUE	None	TRUE	TRUE	Mixed feeder	1977	6	20.264	2.864	0	2.721	11.564
SpK1	DeVilliers1985	Kimberley, South Africa	28°52'S 24°48' E	Springbok	1/10th volume except all of caecum and colon	Natural	1979	July	21	M	10	Juvenile	NA	FALSE	TRUE	None	TRUE	TRUE	Mixed feeder	1979	7	18.237	2.925	0.489	3.871	10.581
SpK10	DeVilliers1985	Kimberley, South Africa	28°52'S 24°48' E	Springbok	1/10th volume except all of caecum and colon	Natural	1979	November	28	F	24	Adult	NA	FALSE	TRUE	None	TRUE	TRUE	Mixed feeder	1979	11	31.531	14.962	1.249	3.913	23.2465
SpK11	DeVilliers1985	Kimberley, South Africa	28°52'S 24°48' E	Springbok	1/10th volume except all of caecum and colon	Natural	1979	November	28	F	24	Adult	NA	FALSE	TRUE	None	TRUE	TRUE	Mixed feeder	1979	11	31.531	14.962	1.249	3.913	23.2465
SpK12	DeVilliers1985	Kimberley, South Africa	28°52'S 24°48' E	Springbok	1/10th volume except all of caecum and colon	Natural	1980	January	16	M	18	Adult	NA	FALSE	TRUE	None	TRUE	TRUE	Mixed feeder	1980	1	34.668	17.524	0.695	3.743	26.096
SpK13	DeVilliers1985	Kimberley, South Africa	28°52'S 24°48' E	Springbok	1/10th volume except all of caecum and colon	Natural	1980	January	16	F	24	Adult	NA	FALSE	TRUE	None	TRUE	TRUE	Mixed feeder	1980	1	34.668	17.524	0.695	3.743	26.096
SpK14	DeVilliers1985	Kimberley, South Africa	28°52'S 24°48' E	Springbok	1/10th volume except all of caecum and colon	Natural	1980	January	16	M	24	Adult	NA	FALSE	TRUE	None	TRUE	TRUE	Mixed feeder	1980	1	34.668	17.524	0.695	3.743	26.096
SpK15	DeVilliers1985	Kimberley, South Africa	28°52'S 24°48' E	Springbok	1/10th volume except all of caecum and colon	Natural	1980	January	16	F	80	Adult	NA	FALSE	TRUE	None	TRUE	TRUE	Mixed feeder	1980	1	34.668	17.524	0.695	3.743	26.096
SpK16	DeVilliers1985	Kimberley, South Africa	28°52'S 24°48' E	Springbok	1/10th volume except all of caecum and colon	Natural	1980	February	20	M	18	Adult	NA	FALSE	TRUE	None	TRUE	TRUE	Mixed feeder	1980	2	32.958	17.471	2.792	3.741	25.2145
SpK17	DeVilliers1985	Kimberley, South Africa	28°52'S 24°48' E	Springbok	1/10th volume except all of caecum and colon	Natural	1980	February	20	F	60	Adult	NA	FALSE	TRUE	None	TRUE	TRUE	Mixed feeder	1980	2	32.958	17.471	2.792	3.741	25.2145
SpK18	DeVilliers1985	Kimberley, South Africa	28°52'S 24°48' E	Springbok	1/10th volume except all of caecum and colon	Natural	1980	February	20	F	3	Juvenile	NA	FALSE	TRUE	None	TRUE	TRUE	Mixed feeder	1980	2	32.958	17.471	2.792	3.741	25.2145
SpK19	DeVilliers1985	Kimberley, South Africa	28°52'S 24°48' E	Springbok	1/10th volume except all of caecum and colon	Natural	1980	February	20	F	60	Adult	NA	FALSE	TRUE	None	TRUE	TRUE	Mixed feeder	1980	2	32.958	17.471	2.792	3.741	25.2145
SpK2	DeVilliers1985	Kimberley, South Africa	28°52'S 24°48' E	Springbok	1/10th volume except all of caecum and colon	Natural	1979	July	21	F	10	Juvenile	NA	FALSE	TRUE	None	TRUE	TRUE	Mixed feeder	1979	7	18.237	2.925	0.489	3.871	10.581
SpK20	DeVilliers1985	Kimberley, South Africa	28°52'S 24°48' E	Springbok	1/10th volume except all of caecum and colon	Natural	1980	April	2	F	60	Adult	NA	FALSE	TRUE	None	TRUE	TRUE	Mixed feeder	1980	4	27.389	9.445	0.477	3.416	18.417
SpK21	DeVilliers1985	Kimberley, South Africa	28°52'S 24°48' E	Springbok	1/10th volume except all of caecum and colon	Natural	1980	April	2	M	24	Adult	NA	FALSE	TRUE	None	TRUE	TRUE	Mixed feeder	1980	4	27.389	9.445	0.477	3.416	18.417
SpK22	DeVilliers1985	Kimberley, South Africa	28°52'S 24°48' E	Springbok	1/10th volume except all of caecum and colon	Natural	1980	April	2	M	24	Adult	NA	FALSE	TRUE	None	TRUE	TRUE	Mixed feeder	1980	4	27.389	9.445	0.477	3.416	18.417
SpK23	DeVilliers1985	Kimberley, South Africa	28°52'S 24°48' E	Springbok	1/10th volume except all of caecum and colon	Natural	1980	April	2	F	60	Adult	NA	FALSE	TRUE	None	TRUE	TRUE	Mixed feeder	1980	4	27.389	9.445	0.477	3.416	18.417
SpK24	DeVilliers1985	Kimberley, South Africa	28°52'S 24°48' E	Springbok	1/10th volume except all of caecum and colon	Natural	1980	April	2	M	18	Adult	NA	FALSE	TRUE	None	TRUE	TRUE	Mixed feeder	1980	4	27.389	9.445	0.477	3.416	18.417
SpK25	DeVilliers1985	Kimberley, South Africa	28°52'S 24°48' E	Springbok	1/10th volume except all of caecum and colon	Natural	1980	May	13	F	24	Juvenile	NA	FALSE	TRUE	None	TRUE	TRUE	Mixed feeder	1980	5	24.411	5.018	0	3.843	14.7145
SpK26	DeVilliers1985	Kimberley, South Africa	28°52'S 24°48' E	Springbok	1/10th volume except all of caecum and colon	Natural	1980	May	13	M	24	Juvenile	NA	FALSE	TRUE	None	TRUE	TRUE	Mixed feeder	1980	5	24.411	5.018	0	3.843	14.7145
SpK27	DeVilliers1985	Kimberley, South Africa	28°52'S 24°48' E	Springbok	1/10th volume except all of caecum and colon	Natural	1980	May	13	F	60	Juvenile	NA	FALSE	TRUE	None	TRUE	TRUE	Mixed feeder	1980	5	24.411	5.018	0	3.843	14.7145
SpK28	DeVilliers1985	Kimberley, South Africa	28°52'S 24°48' E	Springbok	1/10th volume except all of caecum and colon	Natural	1980	May	13	F	6	Juvenile	NA	FALSE	TRUE	None	TRUE	TRUE	Mixed feeder	1980	5	24.411	5.018	0	3.843	14.7145
SpK29	DeVilliers1985	Kimberley, South Africa	28°52'S 24°48' E	Springbok	1/10th volume except all of caecum and colon	Natural	1980	June	25	F	6	Juvenile	NA	FALSE	TRUE	None	TRUE	TRUE	Mixed feeder	1980	6	20.207	2.463	0.004	3.69	11.335
SpK3	DeVilliers1985	Kimberley, South Africa	28°52'S 24°48' E	Springbok	1/10th volume except all of caecum and colon	Natural	1979	July	21	M	24	Adult	NA	FALSE	TRUE	None	TRUE	TRUE	Mixed feeder	1979	7	18.237	2.925	0.489	3.871	10.581
SpK30	DeVilliers1985	Kimberley, South Africa	28°52'S 24°48' E	Springbok	1/10th volume except all of caecum and colon	Natural	1980	June	25	M	24	Adult	NA	FALSE	TRUE	None	TRUE	TRUE	Mixed feeder	1980	6	20.207	2.463	0.004	3.69	11.335
SpK31	DeVilliers1985	Kimberley, South Africa	28°52'S 24°48' E	Springbok	1/10th volume except all of caecum and colon	Natural	1980	June	25	F	10	Juvenile	NA	FALSE	TRUE	None	TRUE	TRUE	Mixed feeder	1980	6	20.207	2.463	0.004	3.69	11.335
SpK32	DeVilliers1985	Kimberley, South Africa	28°52'S 24°48' E	Springbok	1/10th volume except all of caecum and colon	Natural	1980	June	25	F	60	Adult	NA	FALSE	TRUE	None	TRUE	TRUE	Mixed feeder	1980	6	20.207	2.463	0.004	3.69	11.335
SpK33	DeVilliers1985	Kimberley, South Africa	28°52'S 24°48' E	Springbok	1/10th volume except all of caecum and colon	Natural	1980	August	6	F	10	Juvenile	NA	FALSE	TRUE	None	TRUE	TRUE	Mixed feeder	1980	8	23.411	6.342	0.436	4.226	14.8765
SpK34	DeVilliers1985	Kimberley, South Africa	28°52'S 24°48' E	Springbok	1/10th volume except all of caecum and colon	Natural	1980	August	6	M	18	Adult	NA	FALSE	TRUE	None	TRUE	TRUE	Mixed feeder	1980	8	23.411	6.342	0.436	4.226	14.8765
SpK35	DeVilliers1985	Kimberley, South Africa	28°52'S 24°48' E	Springbok	1/10th volume except all of caecum and colon	Natural	1980	August	6	M	18	Adult	NA	FALSE	TRUE	None	TRUE	TRUE	Mixed feeder	1980	8	23.411	6.342	0.436	4.226	14.8765
SpK36	DeVilliers1985	Kimberley, South Africa	28°52'S 24°48' E	Springbok	1/10th volume except all of caecum and colon	Natural	1980	August	6	F	18	Adult	NA	FALSE	TRUE	None	TRUE	TRUE	Mixed feeder	1980	8	23.411	6.342	0.436	4.226	14.8765
SpK37	DeVilliers1985	Kimberley, South Africa	28°52'S 24°48' E	Springbok	1/10th volume except all of caecum and colon	Natural	1980	September	7	M	10	Juvenile	NA	FALSE	TRUE	None	TRUE	TRUE	Mixed feeder	1980	9	24.288	8.551	1.406	4.159	16.4195
SpK38	DeVilliers1985	Kimberley, South Africa	28°52'S 24°48' E	Springbok	1/10th volume except all of caecum and colon	Natural	1980	September	7	M	24	Adult	NA	FALSE	TRUE	None	TRUE	TRUE	Mixed feeder	1980	9	24.288	8.551	1.406	4.159	16.4195
SpK39	DeVilliers1985	Kimberley, South Africa	28°52'S 24°48' E	Springbok	1/10th volume except all of caecum and colon	Natural	1980	September	7	F	6	Juvenile	NA	FALSE	TRUE	None	TRUE	TRUE	Mixed feeder	1980	9	24.288	8.551	1.406	4.159	16.4195
SpK4	DeVilliers1985	Kimberley, South Africa	28°52'S 24°48' E	Springbok	1/10th volume except all of caecum and colon	Natural	1979	July	21	F	60	Adult	NA	FALSE	TRUE	None	TRUE	TRUE	Mixed feeder	1979	7	18.237	2.925	0.489	3.871	10.581
SpK40	DeVilliers1985	Kimberley, South Africa	28°52'S 24°48' E	Springbok	1/10th volume except all of caecum and colon	Natural	1980	October	29	M	10	Juvenile	NA	FALSE	TRUE	None	TRUE	TRUE	Mixed feeder	1980	10	30.853	12.09	0.001	4.115	21.4715
SpK41	DeVilliers1985	Kimberley, South Africa	28°52'S 24°48' E	Springbok	1/10th volume except all of caecum and colon	Natural	1980	October	29	M	24	Adult	NA	FALSE	TRUE	None	TRUE	TRUE	Mixed feeder	1980	10	30.853	12.09	0.001	4.115	21.4715
SpK42	DeVilliers1985	Kimberley, South Africa	28°52'S 24°48' E	Springbok	1/10th volume except all of caecum and colon	Natural	1980	October	29	F	24	Adult	NA	FALSE	TRUE	None	TRUE	TRUE	Mixed feeder	1980	10	30.853	12.09	0.001	4.115	21.4715
SpK43	DeVilliers1985	Kimberley, South Africa	28°52'S 24°48' E	Springbok	1/10th volume except all of caecum and colon	Natural	1980	October	29	F	3	Juvenile	NA	FALSE	TRUE	None	TRUE	TRUE	Mixed feeder	1980	10	30.853	12.09	0.001	4.115	21.4715
SpK44	DeVilliers1985	Kimberley, South Africa	28°52'S 24°48' E	Springbok	1/10th volume except all of caecum and colon	Natural	1980	December	3	M	10	Juvenile	NA	FALSE	TRUE	None	TRUE	TRUE	Mixed feeder	1980	12	32.868	16.456	1.389	4.1	24.662
SpK45	DeVilliers1985	Kimberley, South Africa	28°52'S 24°48' E	Springbok	1/10th volume except all of caecum and colon	Natural	1980	December	3	M	24	Adult	NA	FALSE	TRUE	None	TRUE	TRUE	Mixed feeder	1980	12	32.868	16.456	1.389	4.1	24.662
SpK46	DeVilliers1985	Kimberley, South Africa	28°52'S 24°48' E	Springbok	1/10th volume except all of caecum and colon	Natural	1980	December	3	F	18	Adult	NA	FALSE	TRUE	None	TRUE	TRUE	Mixed feeder	1980	12	32.868	16.456	1.389	4.1	24.662
SpK47	DeVilliers1985	Kimberley, South Africa	28°52'S 24°48' E	Springbok	1/10th volume except all of caecum and colon	Natural	1980	December	3	F	24	Adult	NA	FALSE	TRUE	None	TRUE	TRUE	Mixed feeder	1980	12	32.868	16.456	1.389	4.1	24.662
SpK48	DeVilliers1985	Kimberley, South Africa	28°52'S 24°48' E	Springbok	1/10th volume except all of caecum and colon	Natural	1980	December	3	F	60	Adult	NA	FALSE	TRUE	None	TRUE	TRUE	Mixed feeder	1980	12	32.868	16.456	1.389	4.1	24.662
SpK5	DeVilliers1985	Kimberley, South Africa	28°52'S 24°48' E	Springbok	1/10th volume except all of caecum and colon	Natural	1979	July	21	M	24	Adult	NA	FALSE	TRUE	None	TRUE	TRUE	Mixed feeder	1979	7	18.237	2.925	0.489	3.871	10.581
SpK6	DeVilliers1985	Kimberley, South Africa	28°52'S 24°48' E	Springbok	1/10th volume except all of caecum and colon	Natural	1979	July	21	F	80	Adult	NA	FALSE	TRUE	None	TRUE	TRUE	Mixed feeder	1979	7	18.237	2.925	0.489	3.871	10.581
SpK7	DeVilliers1985	Kimberley, South Africa	28°52'S 24°48' E	Springbok	1/10th volume except all of caecum and colon	Natural	1979	November	28	M	60	Adult	NA	FALSE	TRUE	None	TRUE	TRUE	Mixed feeder	1979	11	31.531	14.962	1.249	3.913	23.2465
SpK8	DeVilliers1985	Kimberley, South Africa	28°52'S 24°48' E	Springbok	1/10th volume except all of caecum and colon	Natural	1979	November	28	F	18	Adult	NA	FALSE	TRUE	None	TRUE	TRUE	Mixed feeder	1979	11	31.531	14.962	1.249	3.913	23.2465
SpK9	DeVilliers1985	Kimberley, South Africa	28°52'S 24°48' E	Springbok	1/10th volume except all of caecum and colon	Natural	1979	November	28	M	18	Adult	NA	FALSE	TRUE	None	TRUE	TRUE	Mixed feeder	1979	11	31.531	14.962	1.249	3.913	23.2465
St1	Boomker1986	Central Transvaal, South Africa	24°30'S 28°29' E	Steenbok	1/10th volume	Natural	1979	November	NA	M	NA	Adult	NA	FALSE	TRUE	None	TRUE	TRUE	Mixed feeder	1979	11	27.472	15.359	5.064	2.603	21.4155
St2	Boomker1986	Kruger, South Africa	25°28'S 31°31' E	Steenbok	1/10th volume	Natural	1982	October	NA	M	NA	Young adult	NA	FALSE	TRUE	None	TRUE	TRUE	Mixed feeder	1982	10	29.159	16.115	1.144	3.522	22.637
St3	Boomker1986	Kalahari Gemsbok National Park, South Africa	24°30-25°47'S 20°-20°52' E	Steenbok	1/10th volume	Natural	1984	October	NA	M	NA	Adult	NA	FALSE	TRUE	None	TRUE	TRUE	Mixed feeder	1984	10	32.063	14.545	0.389	2.439	23.304
ZB1	Krecek1987	Etosha, Namibia	19°08'S 15°55' E	Zebra_Burchell	1/4th and 1/10th - see reference	Natural	1982	March	4	M	72	Adult	NA	FALSE	TRUE	None	TRUE	FALSE	Grazer	1982	3	31.256	18.469	2.705	1.659	24.8625
ZB2	Krecek1987	Etosha, Namibia	19°15'S 14°31' E	Zebra_Burchell	1/4th and 1/10th - see reference	Natural	1982	March	3	M	132	Old	NA	FALSE	TRUE	None	TRUE	FALSE	Grazer	1982	3	25.729	16.148	2.86	2.72	20.9385
ZB3	Krecek1987	Etosha, Namibia	19°15'S 14°31' E	Zebra_Burchell	1/4th and 1/10th - see reference	Natural	1982	March	3	M	72	Adult	NA	FALSE	TRUE	None	TRUE	FALSE	Grazer	1982	3	25.729	16.148	2.86	2.72	20.9385
ZB4	Krecek1987	Etosha, Namibia	19°15'S 14°31' E	Zebra_Burchell	1/4th and 1/10th - see reference	Natural	1982	July	13	M	54	Adult	NA	FALSE	TRUE	None	TRUE	FALSE	Grazer	1982	7	21.788	6.957	0	3.251	14.3725
ZB5	Krecek1987	Etosha, Namibia	19°15'S 14°31' E	Zebra_Burchell	1/4th and 1/10th - see reference	Natural	1982	July	13	M	60	Adult	NA	FALSE	TRUE	None	TRUE	FALSE	Grazer	1982	7	21.788	6.957	0	3.251	14.3725
ZB6	Krecek1987	Etosha, Namibia	19°08'S 15°55' E	Zebra_Burchell	1/4th and 1/10th - see reference	Natural	1982	July	14	F	78	Adult	NA	FALSE	TRUE	None	TRUE	FALSE	Grazer	1982	7	26.351	7.188	0	2.88	16.7695
ZB7	Krecek1987	Etosha, Namibia	19°15'S 14°31' E	Zebra_Burchell	1/4th and 1/10th - see reference	Natural	1982	November	23	F	102	Old	NA	FALSE	TRUE	None	TRUE	FALSE	Grazer	1982	11	27.581	14.924	0.782	4.036	21.2525
ZB8	Krecek1987	Etosha, Namibia	19°15'S 14°31' E	Zebra_Burchell	1/4th and 1/10th - see reference	Natural	1982	November	23	M	102	Old	NA	FALSE	TRUE	None	TRUE	FALSE	Grazer	1982	11	27.581	14.924	0.782	4.036	21.2525
ZB9	Krecek1987	Etosha, Namibia	19°08'S 15°55' E	Zebra_Burchell	1/4th and 1/10th - see reference	Natural	1982	November	24	M	228	Old	NA	FALSE	TRUE	None	TRUE	FALSE	Grazer	1982	11	34.768	17.855	1.476	2.701	26.3115
ZBS1	Scialdo1983	Eastern Transvaal, South Africa	24°59'S 31°36' E	Zebra_Burchell	material left after Scialdo 1982	Natural	1979	August	NA	M	9	Juvenile	NA	FALSE	TRUE	None	TRUE	FALSE	Grazer	1979	8	28.895	12.089	0.512	2.555	20.492
ZBS10	Scialdo1983	Eastern Transvaal, South Africa	24°59'S 31°36' E	Zebra_Burchell	material left after Scialdo 1991	Natural	1979	September	NA	M	276	Adult	NA	FALSE	TRUE	None	TRUE	FALSE	Grazer	1979	9	29.727	13.895	0.44	3.594	21.811
ZBS2	Scialdo1983	Eastern Transvaal, South Africa	24°59'S 31°36' E	Zebra_Burchell	material left after Scialdo 1983	Natural	1978	November	NA	M	12	Juvenile	NA	FALSE	TRUE	None	TRUE	FALSE	Grazer	1978	11	30.831	19.044	3.862	2.922	24.9375
ZBS3	Scialdo1983	Eastern Transvaal, South Africa	24°59'S 31°36' E	Zebra_Burchell	material left after Scialdo 1984	Natural	1979	February	NA	M	14	Juvenile	NA	FALSE	TRUE	None	TRUE	FALSE	Grazer	1979	2	34.591	21.991	0.528	1.993	28.291
ZBS4	Scialdo1983	Eastern Transvaal, South Africa	24°59'S 31°36' E	Zebra_Burchell	material left after Scialdo 1985	Natural	1979	May	NA	M	17	Juvenile	NA	FALSE	TRUE	None	TRUE	FALSE	Grazer	1979	5	30.262	13.287	0.132	2.262	21.7745
ZBS5	Scialdo1983	Eastern Transvaal, South Africa	24°59'S 31°36' E	Zebra_Burchell	material left after Scialdo 1986	Natural	1979	February	NA	M	30	Adult	NA	FALSE	TRUE	None	TRUE	FALSE	Grazer	1979	2	34.591	21.991	0.528	1.993	28.291
ZBS6	Scialdo1983	Eastern Transvaal, South Africa	24°59'S 31°36' E	Zebra_Burchell	material left after Scialdo 1987	Natural	1978	November	NA	M	72	Adult	NA	FALSE	TRUE	None	TRUE	FALSE	Grazer	1978	11	30.831	19.044	3.862	2.922	24.9375
ZBS7	Scialdo1983	Eastern Transvaal, South Africa	24°59'S 31°36' E	Zebra_Burchell	material left after Scialdo 1988	Natural	1979	May	NA	M	84	Adult	NA	FALSE	TRUE	None	TRUE	FALSE	Grazer	1979	5	30.262	13.287	0.132	2.262	21.7745
ZBS8	Scialdo1983	Eastern Transvaal, South Africa	24°59'S 31°36' E	Zebra_Burchell	material left after Scialdo 1989	Natural	1979	August	NA	M	90	Adult	NA	FALSE	TRUE	None	TRUE	FALSE	Grazer	1979	8	28.895	12.089	0.512	2.555	20.492
ZBS9	Scialdo1983	Eastern Transvaal, South Africa	24°59'S 31°36' E	Zebra_Burchell	material left after Scialdo 1990	Natural	1979	September	NA	M	156	Adult	NA	FALSE	TRUE	None	TRUE	FALSE	Grazer	1979	9	29.727	13.895	0.44	3.594	21.811
